# Supplementary material for: Genetic diversity analysis and variety identification using SSR and SNP markers in melon
Source: BMC Plant Biol. 2023 Jan 18;23:39. doi: 10.1186/s12870-023-04056-7 (PMC9847184; doi:10.1186/s12870-023-04056-7)
Supplement: Supplementary file 1 — Additional file 1. [file 12870_2023_4056_MOESM1_ESM.xlsx]

## Sheet: Table S1
Table S1 Detailed information of the 259 melon varieties
Code	Variety name	Name	Categories	Origin
DW1	qia dong ke hong	C. melo L. ssp. melo	Landrace	China, Xinjiang
DW2	wang wen tian gua	C. melo L. ssp. melo	Landrace	China, Xinjiang
DW3	PI-164569	C. melo L. ssp. melo	Landrace	Russia
DW4	Hxle's Bese	C. melo L. ssp. melo	Landrace	America
DW5	lu tian dong hao	C. melo L. ssp. melo	Landrace	China, Shandong
DW6	Ames 26809	C. melo L. ssp. melo	Hybird Variety	America
DW7	Ames 26810	C. melo L. ssp. melo	Hybird Variety	America
DW8	Ames 13271	C. melo L. ssp. melo	Hybird Variety	America
DW9	Ames 29539	C. melo L. ssp. melo	Hybird Variety	Turkmenistan,Mary
DW10	Ames 29551	C. melo L. ssp. melo	Hybird Variety	Turkmenistan,Mary
DW11	NSL 5648	C. melo L. ssp. melo	Hybird Variety	America
DW12	NSL 34600	C. melo L. ssp. melo	Hybird Variety	America
DW13	NSL 60241	C. melo L. ssp. melo	Hybird Variety	America
DW14	PI 116489	C. melo L. ssp. melo	Landrace	India
DW15	PI 123188	C. melo L. ssp. melo	Landrace	Pakistan,Punjab
DW16	PI 125865	C. melo L. ssp. melo	Landrace	Afghamistan,Kondoz
DW17	PI 177347	C. melo L. ssp. melo	Landrace	Turkey,Ankara
DW18	PI 315410	C. melo L. ssp. melo	Landrace	India
DW19	PI 378169	C. melo L. ssp. melo	Landrace	Israel
DW20	PI 446928	C. melo L. ssp. agrestis	Landrace	Israel
DW22	PI 618848	C. melo L. ssp. melo	Landrace	China,Xinjiang
DW23	PI 532841	C. melo L. ssp. melo	Landrace	India
DW24	jin tai lang	C. melo L. ssp. agrestis	Landrace	Japan
DW26	tu leng gou jin gua	C. melo L. ssp. agrestis	Landrace	China,Tianjin
DW27	jiang su san ye gua	C. melo L. ssp. agrestis	Landrace	China, Jiangsu
DW28	jing zhou ba fang	C. melo L. ssp. agrestis	Landrace	China, Hubei
DW29	xiang xi huang jin gua	C. melo L. ssp. agrestis	Landrace	China, Hunan
DW30	cui cai gua	C. melo L. ssp. agrestis	Landrace	China, Henan
DW31	BVRC200202	C. melo L. ssp. agrestis	Breeding lines	China, Beijing
DW32	kan gua	C. melo L. ssp. agrestis	Landrace	China, Jiangsu
DW33	BVRC200212	C. melo L. ssp. agrestis	Breeding lines	China, Beijing
DW34	xiao hua dao	C. melo L. ssp. agrestis	Landrace	China, Hebei
DW35	shi tiao xian	C. melo L. ssp. agrestis	Landrace	China, Shanxi
DW36	qing dan zi	C. melo L. ssp. agrestis	Landrace	China, Henan
DW37	wu leng yang su gua	C. melo L. ssp. agrestis	Landrace	China, Henan
DW38	liu jin gua	C. melo L. ssp. agrestis	Landrace	China, Shandong
DW39	bai li gua	C. melo L. ssp. agrestis	Landrace	China, Hubei
DW40	ge mosu -5	C. melo L. ssp. agrestis	Landrace	China, Liaoning
TG1	xin hong xin cui	C. melo L. ssp. melo	Hybird Variety	China
TG2	jin long	C. melo L. ssp. melo	Hybird Variety	China
TG3	xuelihong2hao	C. melo L. ssp. melo	Hybird Variety	China
TG4	huang pi 9818	C. melo L. ssp. melo	Hybird Variety	China
TG5	RX-99	C. melo L. ssp. agrestis	Hybird Variety	China
TG6	xiang rui yi hao	C. melo L. ssp. agrestis	Hybird Variety	China
TG7	jin yu	C. melo L. ssp. melo	Hybird Variety	China
TG8	BVRC200215	C. melo L. ssp. melo	Breeding lines	China, Beijing
TG9	hong lv zao cui	C. melo L. ssp. melo	Hybird Variety	China
TG10	dong tian gua 5hao	C. melo L. ssp. melo	Hybird Variety	China
TG11	shi ji mi	C. melo L. ssp. melo	Hybird Variety	China
TG12	huang guan	C. melo L. ssp. melo	Hybird Variety	China
TG13	zhu guan	C. melo L. ssp. melo	Hybird Variety	China
TG14	BVRC200211	C. melo L. ssp. melo	Breeding lines	China, Beijing
TG15	feng tian yi hao	C. melo L. ssp. melo	Hybird Variety	China
TG16	xi bo luo tuo	C. melo L. ssp. melo	Hybird Variety	China
TG17	jin lu san hao	C. melo L. ssp. melo	Hybird Variety	China
TG18	jiu hong rui	C. melo L. ssp. melo	Hybird Variety	China
TG19	jiu qing mi	C. melo L. ssp. agrestis	Hybird Variety	China
TG20	RX-14-3	C. melo L. ssp. agrestis	Hybird Variety	China
TG21	BVRC200209	C. melo L. ssp. agrestis	Breeding lines	China, Beijing
TG22	BVRC200220	C. melo L. ssp. melo	Breeding lines	China, Beijing
TG23	Xin cheng xiang	C. melo L. ssp. melo	Hybird Variety	China
TG24	xin shi ji	C. melo L. ssp. melo	Hybird Variety	China
TG25	BVRC200219	C. melo L. ssp. melo	Breeding lines	China, Beijing
TG26	feng tian qi hao	C. melo L. ssp. melo	Hybird Variety	China
TG27	huang jing yu	C. melo L. ssp. melo	Hybird Variety	China
TG28	hong jia	C. melo L. ssp. melo	Hybird Variety	China
TG29	BVRC200217	C. melo L. ssp. melo	Breeding lines	China, Beijing
TG30	ba su 317	C. melo L. ssp. agrestis	Hybird Variety	China
TG31	jing tian 208	C. melo L. ssp. agrestis	Hybird Variety	China
TG32	xiang hua	C. melo L. ssp. melo	Hybird Variety	China
TG34	jin mi long	C. melo L. ssp. melo	Hybird Variety	China
TG35	Yong tian 5hao	C. melo L. ssp. melo	Hybird Variety	China
TG36	BVRC200206	C. melo L. ssp. melo	Breeding lines	China, Beijing
TG37	cui tian 1hao	C. melo L. ssp. agrestis	Hybird Variety	China
TG38	xin hui	C. melo L. ssp. agrestis	Hybird Variety	China
TG39	jiang huai mi san hao	C. melo L. ssp. melo	Hybird Variety	China
TG40	hong you	C. melo L. ssp. melo	Hybird Variety	China
TG41	BVRC200221	C. melo L. ssp. melo	Breeding lines	China, Beijing
TG42	bai yun	C. melo L. ssp. melo	Hybird Variety	China
TG43	gan su bai lan gua	C. melo L. ssp. melo	Hybird Variety	China
TG44	hong su shou 1401	C. melo L. ssp. melo	Hybird Variety	China
TG45	hong su shou 1402	C. melo L. ssp. melo	Hybird Variety	China
TG46	yan yang	C. melo L. ssp. melo	Hybird Variety	China
TG47	ci cui 2hao	C. melo L. ssp. agrestis	Hybird Variety	China
TG48	jiang huai mi liu hao	C. melo L. ssp. melo	Hybird Variety	China
TG49	Yongtian 7hao	C. melo L. ssp. melo	Hybird Variety	China
TG50	Yongyue 1hao	C. melo L. ssp. melo	Hybird Variety	China
TG51	ci xi cai gua	C. melo L. ssp. agrestis	Hybird Variety	China
TG52	Yong tian 8hao	C. melo L. ssp. agrestis	Hybird Variety	China
TG53	xiao bai gua	C. melo L. ssp. agrestis	Hybird Variety	China
TG54	zhong tian 7hao	C. melo L. ssp. melo	Hybird Variety	China
TG55	zhong tian 2hao	C. melo L. ssp. melo	Hybird Variety	China
TG56	zhong tian 8hao	C. melo L. ssp. melo	Hybird Variety	China
TG57	jiang huai mi dong hao	C. melo L. ssp. melo	Hybird Variety	China
TG58	jiang huai mi yi hao	C. melo L. ssp. melo	Hybird Variety	China
TG59	mi feng yi hao	C. melo L. ssp. melo	Hybird Variety	China
TG60	yu lu yi hao	C. melo L. ssp. melo	Hybird Variety	China
TG61	xiang rui 301	C. melo L. ssp. agrestis	Hybird Variety	China
TG62	jin fei	C. melo L. ssp. agrestis	Hybird Variety	China
TG63	zhong yun 20	C. melo L. ssp. melo	Hybird Variety	China
TG64	zhong tian 5hao	C. melo L. ssp. melo	Hybird Variety	China
TG65	ruixue8hao	C. melo L. ssp. melo	Hybird Variety	China
TG66	feng tian 7hao	C. melo L. ssp. melo	Hybird Variety	China
TG67	feng wei 4hao	C. melo L. ssp. melo	Hybird Variety	China
TG68	re gua dan zi	C. melo L. ssp. melo	Hybird Variety	China
TG69	feng wei 5hao	C. melo L. ssp. melo	Hybird Variety	China
TG70	xue li hong	C. melo L. ssp. melo	Hybird Variety	China
TG71	mo xiang yu	C. melo L. ssp. agrestis	Hybird Variety	China
TG72	baiyumantang	C. melo L. ssp. agrestis	Hybird Variety	China
TG73	tian xiang yu	C. melo L. ssp. agrestis	Hybird Variety	China
TG74	jin cheng	C. melo L. ssp. melo	Hybird Variety	China
TG75	BVRC200218	C. melo L. ssp. melo	Breeding lines	China, Beijing
TG76	yu ru yi	C. melo L. ssp. melo	Hybird Variety	China
TG77	qing su	C. melo L. ssp. agrestis	Hybird Variety	China
TG78	jiang huai mi 7hao	C. melo L. ssp. melo	Hybird Variety	China
TG79	BVRC200210	C. melo L. ssp. melo	Breeding lines	China, Beijing
TG80	zhong tian cui xue	C. melo L. ssp. melo	Hybird Variety	China
TG81	zhong tian cui bao	C. melo L. ssp. agrestis	Hybird Variety	China
TG82	BVRC200201	C. melo L. ssp. agrestis	Breeding lines	China, Beijing
TG83	dong fang hua cui	C. melo L. ssp. agrestis	Hybird Variety	China
TG84	hua cui	C. melo L. ssp. agrestis	Hybird Variety	China
TG85	chuang yan cui cui tian	C. melo L. ssp. agrestis	Hybird Variety	China
TG86	ri ben tian bao	C. melo L. ssp. agrestis	Hybird Variety	China
TG87	M16002	C. melo L. ssp. melo	Hybird Variety	China
TG88	dong zhi xing	C. melo L. ssp. melo	Hybird Variety	China
TG89	hong yu cui	C. melo L. ssp. melo	Hybird Variety	China
TG90	yu hong	C. melo L. ssp. melo	Hybird Variety	China
TG91	dong fang cui mi	C. melo L. ssp. melo	Hybird Variety	China
TG92	BVRC200205	C. melo L. ssp. melo	Breeding lines	China, Beijing
TG93	feng mi 29	C. melo L. ssp. melo	Hybird Variety	China
TG94	xi zhou mi 25hao	C. melo L. ssp. melo	Hybird Variety	China
TG96	cui xue 5hao	C. melo L. ssp. melo	Hybird Variety	China
TG97	xiang shan xue mi	C. melo L. ssp. melo	Hybird Variety	China
TG98	BVRC200216	C. melo L. ssp. melo	Breeding lines	China, Beijing
TG99	jing yu 417 F1	C. melo L. ssp. agrestis	Hybird Variety	China, Beijing
TG100	jing yu 280 F1	C. melo L. ssp. melo	Hybird Variety	China, Beijing
TG102	jiao ao	C. melo L. ssp. melo	Hybird Variety	China, Beijing
TG103	jing yu 2008 F1	C. melo L. ssp. melo	Hybird Variety	China, Beijing
TG104	jing yu yang jiao su za jiao yi dai	C. melo L. ssp. agrestis	Hybird Variety	China, Beijing
TG105	jing yu 10 F1	C. melo L. ssp. agrestis	Hybird Variety	China, Beijing
TG106	jing yu san hao	C. melo L. ssp. melo	Hybird Variety	China, Beijing
TG107	jing yu yue liang F1	C. melo L. ssp. melo	Hybird Variety	China, Beijing
TG108	jing yu lv bao F1	C. melo L. ssp. agrestis	Hybird Variety	China, Beijing
TG109	jing yu xiang shuai F1	C. melo L. ssp. agrestis	Hybird Variety	China, Beijing
TG110	jing yu mo bao F1	C. melo L. ssp. agrestis	Hybird Variety	China, Beijing
TG111	jing yu bai liu xing za jiao yi dai	C. melo L. ssp. melo	Hybird Variety	China, Beijing
TG112	jing yu huang liu xing za jiao yi dai	C. melo L. ssp. melo	Hybird Variety	China, Beijing
TG113	jing yu 5	C. melo L. ssp. melo	Hybird Variety	China, Beijing
TG114	jing yu si hao F1	C. melo L. ssp. melo	Hybird Variety	China, Beijing
TG115	jing yu 2hao za jiao yi dai	C. melo L. ssp. melo	Hybird Variety	China, Beijing
TG116	yu mei ren F1	C. melo L. ssp. melo	Hybird Variety	China, Beijing
TG117	BVRC200214	C. melo L. ssp. melo	Breeding lines	China, Beijing
TG118	tian guan san hao F1	C. melo L. ssp. agrestis	Hybird Variety	China, Beijing
TG119	jing yu mi 28	C. melo L. ssp. melo	Hybird Variety	China, Beijing
TG120	tian guan yi hao F1	C. melo L. ssp. melo	Hybird Variety	China, Beijing
TG121	tian mi mi F1	C. melo L. ssp. agrestis	Hybird Variety	China, Beijing
TG122	BVRC200213	C. melo L. ssp. melo	Breeding lines	China, Beijing
TG123	jing mi 8hao	C. melo L. ssp. melo	Hybird Variety	China, Beijing
TG124	jing mi 10hao	C. melo L. ssp. agrestis	Hybird Variety	China, Beijing
TG125	zao shu yi chun	C. melo L. ssp. melo	Hybird Variety	China, Beijing
TG126	jiu jiu hong	C. melo L. ssp. melo	Hybird Variety	China, Beijing
TG127	jing mi 7hao	C. melo L. ssp. melo	Hybird Variety	China, Beijing
TG128	jing mi 15hao	C. melo L. ssp. agrestis	Hybird Variety	China, Beijing
TG129	yi te jin	C. melo L. ssp. melo	Hybird Variety	China, Beijing
TG130	yi te bai	C. melo L. ssp. melo	Hybird Variety	China, Beijing
TG131	yang jiao cui	C. melo L. ssp. agrestis	Hybird Variety	China, Beijing
TG132	mi cui xiang yuan	C. melo L. ssp. agrestis	Hybird Variety	China, Beijing
TG133	jing mi 11hao	C. melo L. ssp. agrestis	Hybird Variety	China, Beijing
TG134	chun peng 5hao	C. melo L. ssp. melo	Hybird Variety	China, Beijing
TG135	zhong mi 198	C. melo L. ssp. melo	Hybird Variety	China
TG136	IVF192	C. melo L. ssp. melo	Hybird Variety	China, Beijing
TG137	jing xuan yang jiao mi	C. melo L. ssp. agrestis	Hybird Variety	China, Beijing
TG138	IVF117	C. melo L. ssp. melo	Hybird Variety	China, Beijing
TG139	chi zi niu	C. melo L. ssp. agrestis	Hybird Variety	China, Beijing
X65	BVRC200207	C. melo L. ssp. melo	Breeding lines	China, Beijing
Z1	CA2 VGK 456	C. melo L. ssp. melo	Hybird Variety	America
Z3	AMARELO	C. melo L. ssp. melo	Hybird Variety	Brazil
Z5	CUCUMIS MELO L.	C. melo L. ssp. melo	Hybird Variety	America
Z9	ニユ-メロン	C. melo L. ssp. melo	Hybird Variety	Japan
Z12	JUMBO HALES BEST	C. melo L. ssp. melo	Hybird Variety	America
Z13	PLANTERS JUMBO	C. melo L. ssp. melo	Hybird Variety	America
Z14	CANTALOUPE TOPMARK	C. melo L. ssp. agrestis	Hybird Variety	America
Z16	BVRC200208	C. melo L. ssp. melo	Breeding lines	China, Beijing
Z17	CV. HONEYOEW	C. melo L. ssp. agrestis	Hybird Variety	America
Z18	MELONHIB F1 MELCHOR	C. melo L. ssp. agrestis	Hybird Variety	America
Z19	MELONHIB F1 CARTAGD	C. melo L. ssp. melo	Hybird Variety	America
Z24	MUSK MELON	C. melo L. ssp. melo	Landrace	Pakistan
Z25	T-96	C. melo L. ssp. melo	Landrace	Pakistan
Z26	tian gua	C. melo L. ssp. melo	Landrace	China
Z29	HWANGGUM	C. melo L. ssp. melo	Landrace	North Korea
Z30	CHONGGANY	C. melo L. ssp. melo	Landrace	North Korea
Z32	GUSTO 45 MSL620	C. melo L. ssp. melo	Hybird Variety	America
Z34	TOP MARK VGG 2663	C. melo L. ssp. melo	Hybird Variety	America
Z35	PERLITA VGR 771	C. melo L. ssp. melo	Hybird Variety	America
Z47	chang lan shi 1	C. melo L. ssp. melo	Hybird Variety	China, Neimenggu
Z48	BVRC200204	C. melo L. ssp. melo	Breeding lines	China, Beijing
Z49	yi li sha bai	C. melo L. ssp. melo	Hybird Variety	China, Beijing
Z50	Galaoui	C. melo L. ssp. agrestis	Landrace	America
Z51	ANANAS TLYBRID	C. melo L. ssp. agrestis	Landrace	America
Z53	ALIENOR	C. melo L. ssp. agrestis	Landrace	America
Z54	OGEN	C. melo L. ssp. agrestis	Landrace	Romania
Z55	サカタェ-クンメロン	C. melo L. ssp. agrestis	Landrace	Japan
Z57	IAIDIAPAN	C. melo L. ssp. melo	Landrace	Uzbekistan
Z60	bai dao	C. melo L. ssp. melo	Landrace	China, Jilin
Z67	OBTENTION TEZIER	C. melo L. ssp. melo	Landrace	Unknown
Z68	gao nong huang wei tian gua	C. melo L. ssp. melo	Landrace	Japan
Z70	CA4 VXR 6072	C. melo L. ssp. melo	Hybird Variety	America
Z71	hua tian gua	C. melo L. ssp. agrestis	Landrace	China, Henan
Z73	hong cheng wan	C. melo L. ssp. melo	Landrace	China, Henan
Z76	bai sha mi	C. melo L. ssp. agrestis	Landrace	China, Henan
Z81	huang dao	C. melo L. ssp. agrestis	Landrace	China, Jilin
Z82	fu yu	C. melo L. ssp. agrestis	Landrace	China, Heilongjiang
Z84	RONDA（MY251）	C. melo L. ssp. melo	Landrace	Netherlands
Z85	KAVVN	C. melo L. ssp. agrestis	Landrace	Netherlands
Z86	KAVONTOHOMV	C. melo L. ssp. agrestis	Landrace	Netherlands
Z87	tian diao ya	C. melo L. ssp. agrestis	Landrace	China, Tianjin
Z91	MEL04 F1	C. melo L. ssp. agrestis	Hybird Variety	France
Z92	qing su gua	C. melo L. ssp. agrestis	Landrace	China, Henan
Z93	NO 45-SJ VGL379	C. melo L. ssp. agrestis	Hybird Variety	America, ASGROW
Z94	HONEY DEW VGR 768	C. melo L. ssp. agrestis	Hybird Variety	America, ASGROW
Z95	AMCO SWEET VGL 5041	C. melo L. ssp. agrestis	Hybird Variety	America, ASGROW
Z96	JUMBO HALE'S BEST 97849	C. melo L. ssp. agrestis	Hybird Variety	America, ASGROW
Z97	FERRY-MORSE SEEDS	C. melo L. ssp. agrestis	Hybird Variety	America
Z98	HALE' BEST JUMBO	C. melo L. ssp. agrestis	Hybird Variety	America
Z99	MUSKMELON 6593-8	C. melo L. ssp. agrestis	Hybird Variety	America
Z100	xiao bai su	C. melo L. ssp. agrestis	Landrace	China, Anhui
Z101	xue gua tian	C. melo L. ssp. melo	Landrace	China, Liaoning
Z102	ha mo gua	C. melo L. ssp. agrestis	Landrace	China, Liaoning
Z103	hong deng long	C. melo L. ssp. agrestis	Landrace	China, Henan
Z105	bai mi tong	C. melo L. ssp. agrestis	Landrace	China, Zhejiang
Z106	guang zhou mi gua	C. melo L. ssp. melo	Landrace	China, Guangdong
Z107	bin hai tian gua	C. melo L. ssp. melo	Landrace	China, Jiangsu
Z108	unknown	C. melo L. ssp. melo	Landrace	China, Neimenggu
Z109	qia dong ke kou qi	C. melo L. ssp. melo	Landrace	China
Z121	jin huang	C. melo L. ssp. agrestis	Landrace	China
Z122	78-31	C. melo L. ssp. agrestis	Breeding lines	China
Z123	xiao qing chong	C. melo L. ssp. agrestis	Landrace	China
Z124	xin yu (JADE)	C. melo L. ssp. agrestis	Landrace	China, Taiwan
Z125	hei pi mian tian gua	C. melo L. ssp. agrestis	Landrace	China, Henan
Z126	tai yang (F1)	C. melo L. ssp. agrestis	Landrace	China, Taiwan
Z127	yu lu (F1)	C. melo L. ssp. melo	Hybird Variety	China, Taiwan
Z129	qiu xiang	C. melo L. ssp. agrestis	Landrace	China, Taiwan
Z130	AMARILLO GIALLO	C. melo L. ssp. agrestis	Landrace	Italy
Z131	SICILIANO	C. melo L. ssp. agrestis	Landrace	Italy
Z132	cantaloopo #227hao	C. melo L. ssp. agrestis	Landrace	Thailand
Z133	chongam	C. melo L. ssp. agrestis	Landrace	Thailand
Z135	bai xiang gua	C. melo L. ssp. agrestis	Landrace	China, Sichuan
Z136	hua pi tian gua	C. melo L. ssp. agrestis	Landrace	China, Henan
Z137	xiang gua	C. melo L. ssp. melo	Landrace	China, Sichuan
Z138	Horeydew	C. melo L. ssp. agrestis	Landrace	America
Z139	Horey louge	C. melo L. ssp. agrestis	Landrace	America
Z141	long tian yi hao	C. melo L. ssp. agrestis	Hybird Variety	China, Beijing
Z146	yang jiao mi	C. melo L. ssp. agrestis	Landrace	China
Z147	huang mian gua	C. melo L. ssp. agrestis	Landrace	China, Henan
Z150	ge mo su	C. melo L. ssp. agrestis	Landrace	China, Jilin
Z151	qing ding	C. melo L. ssp. agrestis	Landrace	China, Jilin
Z152	hui shu zi	C. melo L. ssp. melo	Landrace	China, Jilin
Z153	BVRC200203	C. melo L. ssp. melo	Breeding lines	China, Beijing
Z154	huang tian gua	C. melo L. ssp. melo	Landrace	China, Henan

## Sheet: Table S2
Table S2 Summary of the 149 collection of melon accessions.
Individual code	Botanical variety	Name	Varietas	Categories	Origin
MS-105	C. melo L. ssp. agrestis	Yunnanbai	makuwa	Landrace	China
MS-143	C. melo L. ssp. agrestis	Jiangxiligua	chinensis	Landrace	China
MS-159	C. melo L. ssp. agrestis	Daoxiangcun	makuwa	Landrace	China
MS-170	C. melo L. ssp. agrestis	Hongchengcui	makuwa	Landrace	China
MS-18	C. melo L. ssp. agrestis	Jindaozi	makuwa	Landrace	China
MS-208	C. melo L. ssp. agrestis	Shushugua	chinensis	Landrace	China
MS-226	C. melo L. ssp. agrestis	Qingyangtou	makuwa	Landrace	China
MS-280	C. melo L. ssp. agrestis	Tiandiaoya	makuwa	Landrace	China
MS-301	C. melo L. ssp. agrestis	Niujiaomi	chinensis	Cultivar	China
MS-307	C. melo L. ssp. agrestis	Fengxuan-1	makuwa	Landrace	China
MS-665	C. melo L. ssp. agrestis	Tianliwang	makuwa	Cultivar	Japan
MS-669	C. melo L. ssp. agrestis	Mitangcheng	makuwa	Cultivar	Japan
MS-78	C. melo L. ssp. agrestis	Jingtian208	makuwa	Cultivar	China
MS-962	C. melo L. ssp. agrestis	Baisugua	conomon	Landrace	China
MS-109	C. melo L. ssp. agrestis	Huangxianggua	makuwa	Landrace	China
MS-190	C. melo L. ssp. agrestis	Shandonghuanggua	makuwa	Landrace	China
MS-192	C. melo L. ssp. agrestis	Damiangua	makuwa	Landrace	China
MS-198	C. melo L. ssp. agrestis	Shilenghuangjingua	makuwa	Landrace	China
MS-213	C. melo L. ssp. agrestis	Shengkaihua	makuwa	Landrace	China
MS-274	C. melo L. ssp. agrestis	Huangpicao	chinensis	Landrace	China
MS-40	C. melo L. ssp. agrestis	Hongzihuangmigua	makuwa	Landrace	China
MS-526	C. melo L. ssp. agrestis	Baimeiren	makuwa	Cultivar	China
MS-945	C. melo L. ssp. agrestis	Zhuchengtiancuigua	conomon	Landrace	China
MS-115	C. melo L. ssp. agrestis	Qinghamasu	makuwa	Landrace	China
MS-133	C. melo L. ssp. agrestis	Yadanqing	makuwa	Landrace	China
MS-139	C. melo L. ssp. agrestis	Sanyehuasugua	conomon	Landrace	China
MS-15	C. melo L. ssp. agrestis	Huaxianzi	chinensis	Landrace	China
MS-16	C. melo L. ssp. agrestis	Qingpicui	makuwa	Landrace	China
MS-196	C. melo L. ssp. agrestis	Wenxibaigua	makuwa	Landrace	China
MS-211	C. melo L. ssp. agrestis	Shidaojin-1	makuwa	Landrace	China
MS-217	C. melo L. ssp. agrestis	Huxiantiangua	chinensis	Landrace	China
MS-240	C. melo L. ssp. agrestis	Xitian No.1	makuwa	Cultivar	China
MS-294	C. melo L. ssp. agrestis	Tianshuai	chinensis	Cultivar	China
MS-299	C. melo L. ssp. agrestis	ShanxiA	makuwa	Landrace	China
MS-422	C. melo L. ssp. agrestis	Huanghou	makuwa	Landrace	China
MS-534	C. melo L. ssp. agrestis	ZQK 1	chinensis	Landrace	China
MS-54	C. melo L. ssp. agrestis	Huangjinzhui	makuwa	Landrace	China
MS-63	C. melo L. ssp. agrestis	Tedalvyurang	conomon	Landrace	China
MS-637	C. melo L. ssp. agrestis	Jinbao	chinensis	Cultivar	Japan
MS-639	C. melo L. ssp. agrestis	Kurumeke No.6	makuwa	Cultivar	Japan
MS-71	C. melo L. ssp. agrestis	Heimiangua	makuwa	Landrace	China
MS-87	C. melo L. ssp. agrestis	Lamahuang	makuwa	Landrace	China
MS-939	C. melo L. ssp. agrestis	Dajingua	conomon	Landrace	China
MS-947	C. melo L. ssp. agrestis	pingyuancuigua	conomon	Landrace	China
MS-950	C. melo L. ssp. agrestis	Qinggenbaigua	conomon	Landrace	China
MS-952	C. melo L. ssp. agrestis	Changdubaigua	conomon	Landrace	China
MS-961	C. melo L. ssp. agrestis	Baipicaigua	conomon	Landrace	China
MS-972	C. melo L. ssp. agrestis	Yeersanxiaocaigua	chinensis	Landrace	China
MS-996	C. melo L. ssp. agrestis	Tinglinxuegua	chinensis	Cultivar	China
MS-1001	C. melo L. ssp. agrestis	Tiebaqing	makuwa	Cultivar	China
MS-1002	C. melo L. ssp. agrestis	Huangjingua	makuwa	Cultivar	Japan
MS-1020	C. melo L. ssp. agrestis	Baizhuogua	makuwa	Landrace	China
MS-1021	C. melo L. ssp. agrestis	Bingtangzi	makuwa	Landrace	China
MS-1047	C. melo L. ssp. agrestis	Sanuki Shirouri	conomon	Cultivar	Japan
MS-1109	C. melo L. ssp. agrestis	Hsd 201	tibish		Sudan
MS-1147	C. melo L. ssp. agrestis	Tibish djebel kordofan 4	tibish		Sudan
MS-1148	C. melo L. ssp. agrestis	Tibish khurtagat 15	tibish		Sudan
MS-396	C. melo L. ssp. melo	Hetiansairekekouqi		Landrace	China
MS-479	C. melo L. ssp. melo	Yixuan-1	ameri	Landrace	China
MS-538	C. melo L. ssp. melo	20KH.111	flexuosus	Landrace	Afghanistan
MS-580	C. melo L. ssp. melo	PI 136191	Indicus		Canada
MS-666	C. melo L. ssp. melo	Xindongyang	ibericus	Cultivar	Japan
MS-730	C. melo L. ssp. melo	Kuscular Kavunu	chandalak	Landrace	Turkey
MS-770	C. melo L. ssp. melo	Muskataly	cantalupensis	Cultivar	Hungary
MS-771	C. melo L. ssp. melo	Ezuseanan S2	cantalupensis	Cultivar	Hungary
MS-828	C. melo L. ssp. melo		inodorus		India
MS-976	C. melo L. ssp. melo	Wuhaicaigua	flexuosus	Landrace	China
MS-223	C. melo L. ssp. melo	Baisitebai	ameri	Landrace	China
MS-247	C. melo L. ssp. melo	Huixing	ibericus	Landrace	China
MS-432	C. melo L. ssp. melo	Moli	ameri	Landrace	China
MS-439	C. melo L. ssp. melo	Waibazimijigan	ameri	Landrace	China
MS-547	C. melo L. ssp. melo	Epritel-1	ameri	Cultivar	Belgium
MS-555	C. melo L. ssp. melo	Valley pac	cantalupensis	Cultivar	France
MS-662	C. melo L. ssp. melo	バ テ	inodorus	Cultivar	Japan
MS-732	C. melo L. ssp. melo	PI 171599	ameri	Landrace	Turkey
MS-745	C. melo L. ssp. melo	Kirkagac		Landrace	Turkey
MS-830	C. melo L. ssp. melo	PI 179894	cassaba	Landrace	India
MS-863	C. melo L. ssp. melo	British Queen	inodorus	Cultivar	England
MS-188	C. melo L. ssp. melo	Yidu-2	ameri	Landrace	China
MS-312	C. melo L. ssp. melo	Tashikehong	chandalak	Landrace	China
MS-331	C. melo L. ssp. melo	Bayixiangli	ameri	Landrace	China
MS-373	C. melo L. ssp. melo	Hongroukekouqi	ameri	Landrace	China
MS-386	C. melo L. ssp. melo	Kuiketuola	ameri	Landrace	China
MS-417	C. melo L. ssp. melo	Kalakesai	inodorus	Landrace	China
MS-418	C. melo L. ssp. melo	Lihua	ameri	Landrace	China
MS-454	C. melo L. ssp. melo	Bawuxieke	inodorus	Landrace	China
MS-477	C. melo L. ssp. melo	Mo95	cassaba	Landrace	China
MS-505	C. melo L. ssp. melo	Fenghuangxuan-2	inodorus	Landrace	China
MS-529	C. melo L. ssp. melo	Zaoxiangmi	chandalak	Landrace	China
MS-570	C. melo L. ssp. melo	PI 136215	cantalupensis		Canada
MS-581	C. melo L. ssp. melo	PI 136195	cantalupensis	Cultivar	Canada
MS-604	C. melo L. ssp. melo	Gritian clueen	cantalupensis	Cultivar	United States
MS-630	C. melo L. ssp. melo	Riwen	cantalupensis	Cultivar	Japan
MS-651	C. melo L. ssp. melo	Wuming		Cultivar	Japan
MS-678	C. melo L. ssp. melo	Mestnaja	cantalupensis		Former Soviet Union
MS-731	C. melo L. ssp. melo	Hasanbey	ameri	Landrace	Turkey
MS-762	C. melo L. ssp. melo	Sakor-polak 554	ameri	Cultivar	Uzbekistan
MS-769	C. melo L. ssp. melo	Homak Rines	ameri	Cultivar	Hungary
MS-787	C. melo L. ssp. melo	PI 140682	ameri	Landrace	Iran
MS-790	C. melo L. ssp. melo	PI 140637	ameri	Landrace	Iran
MS-806	C. melo L. ssp. melo	Kharbuza	inodorus	Landrace	India
MS-811	C. melo L. ssp. melo	PI 401731	chandalak	Cultivar	India
MS-831	C. melo L. ssp. melo	PI 165515	ameri	Landrace	India
MS-833	C. melo L. ssp. melo	PI 164749	indicus	Landrace	India
MS-836	C. melo L. ssp. melo	PI 166190		Landrace	India
MS-855	C. melo L. ssp. melo	PI 165508		Landrace	India
MS-857	C. melo L. ssp. melo	PI 164395	ameri	Landrace	India
MS-864	C. melo L. ssp. melo	Ripeiliyaer	cantalupensis	Cultivar
MS-992	C. melo L. ssp. melo	Pil de sapo	inodorus	Cultivar	Spain
MS-1003	C. melo L. ssp. melo	Khiar-i-Chamber	flexuosus	Landrace	Afghanistan
MS-1005	C. melo L. ssp. melo	Im-2	reticulatus	Cultivar	Italy
MS-1017	C. melo L. ssp. melo	PI 446929	cantalupensis	Landrace	Israel
MS-1022	C. melo L. ssp. melo	Im41 Pinorenetpieldesapo	ibericus	Cultivar	Italy
MS-1100	C. melo L. ssp. melo	Dolmalik 2	chate		Turkey
MS-901	C. africanus L.	PI 179894			South Africa
MS-893	C. anguria L. var. anguria	PI 233646			Ethiopia
MS-894	C. dipsaceus Ehrenb. ex Spach	PI 441993			Holland
MS-896	C. myriocarpus Naudin ssp. myriocarpus	PI 203977			South Africa
MS-995	C.metulifeus L.	R13
MS-926	C. melo L. ssp. agrestis	USM 386	agrestis	Wild	India
MS-904	C. melo L. ssp. agrestis	KLM-1733	agrestis	Wild	Maldives
MS-909	C. melo L. ssp. agrestis	USM 014	agrestis	Wild	India
MS-927	C. melo L. ssp. agrestis	USM 388	agrestis	Wild	India
MS-928	C. melo L. ssp. agrestis	KSM 476	agrestis	Wild	India
MS-1011	C. melo L. ssp. agrestis	GOU GUA	agrestis	Wild	China
MS-1013	C. melo L. ssp. agrestis	USM 013	agrestis	Wild	India
MS-929	C. melo L. ssp. agrestis	KSM 523	agrestis	Landrace	India
MS-930	C. melo L. ssp. agrestis	KSM 544	agrestis	Landrace	India
MS-932	C. melo L. ssp. agrestis	KSM 619	agrestis	Landrace	India
MS-1008	C. melo L. ssp. agrestis	Chapera Ki Kacheri	agrestis	Landrace	India
MS-1014	C. melo L. ssp. agrestis	USM 170	agrestis	Landrace	India
MS-1015	C. melo L. ssp. agrestis	USM 172	agrestis	Landrace	India
MS-1120	C. melo L. ssp. agrestis	Korhogo	kachri	Wild	Cote d'ivoire
MS-1121	C. melo L. ssp. agrestis	Kubri	agrestis	Wild	Burkina faso
MS-1145	C. melo L. ssp. agrestis	Tayer 1	agrestis	Wild	Cameroun
MS-1036	C. melo L. ssp. agrestis	ZM/A 5350	kachri	Landrace	Zambia
MS-1048	C. melo L. ssp. agrestis	TGR 96		Cultivated material	Zimbabwe
MS-1060	C. melo L. ssp. melo	PI 282448		Wild	South Africa
MS-815	C. melo L. ssp. agrestis	Cu 68-02		Landrace	India
MS-801	C. melo L. ssp. agrestis	PI 136223	momordica		Canada
MS-832	C. melo L. ssp. agrestis	Mm-6		Landrace	India
MS-809	C. melo L. ssp. agrestis	Mm-8	momordica	Landrace	India
MS-823	C. melo L. ssp. agrestis	Velleri		Landrace	India
MS-841	C. melo L. ssp. agrestis	9087	momordica	Landrace	India
MS-842	C. melo L. ssp. agrestis	9092	dudaim	Landrace	India
MS-1018	C. melo L. ssp. agrestis	MR-1	momordica		United States
MS-1019	C. melo L. ssp. agrestis	PI 124111-2	momordica		India
MS-985	C. melo L. ssp. agrestis	CM-17-187	momordica	Landrace	Israel
MS-1081	C. melo L. ssp. agrestis	PI 200814		Landrace	Burma

## Sheet: Table S3
Table S3. the list of 293320 perfect SNPs in melon
Chr	Pos	Ref/Alt
Chr01	2513	C/T
Chr01	2752	C/A
Chr01	2900	C/A
Chr01	3035	G/T
Chr01	4372	C/G
Chr01	4728	A/G
Chr01	5220	A/G
Chr01	5592	G/A
Chr01	6170	G/T
Chr01	7995	C/G
Chr01	8250	A/G
Chr01	8784	T/C
Chr01	8928	A/G
Chr01	10856	T/C
Chr01	11062	T/A
Chr01	11473	G/A
Chr01	11894	C/T
Chr01	12055	C/T
Chr01	12104	C/A
Chr01	12538	C/T
Chr01	12652	C/A
Chr01	12885	T/A
Chr01	12969	C/T
Chr01	13315	G/A
Chr01	13670	C/G
Chr01	14008	T/C
Chr01	14049	T/G
Chr01	15142	C/T
Chr01	15930	A/G
Chr01	16380	C/T
Chr01	16654	A/G
Chr01	17014	T/G
Chr01	17084	T/C
Chr01	17307	A/G
Chr01	18032	C/A
Chr01	18187	G/C
Chr01	18965	G/C
Chr01	19084	T/C
Chr01	19231	T/G
Chr01	20123	T/C
Chr01	20414	A/G
Chr01	21694	A/G
Chr01	22147	G/T
Chr01	22308	C/T
Chr01	22636	A/T
Chr01	22681	A/C
Chr01	22809	G/A
Chr01	23118	A/C
Chr01	23527	T/A
Chr01	27589	A/G
Chr01	29183	C/A
Chr01	30542	G/T
Chr01	30931	C/T
Chr01	31307	A/C
Chr01	31345	T/C
Chr01	31390	G/A
Chr01	31561	G/A
Chr01	33661	T/C
Chr01	34033	A/C
Chr01	34083	A/T
Chr01	34232	C/A
Chr01	34265	G/A
Chr01	34873	G/A
Chr01	35950	T/C
Chr01	36753	T/A
Chr01	38366	C/A
Chr01	38788	T/C
Chr01	39450	T/C
Chr01	42641	C/G
Chr01	44864	G/A
Chr01	44898	A/G
Chr01	45264	A/C
Chr01	46708	G/A
Chr01	46810	G/C
Chr01	47936	G/A
Chr01	50343	T/C
Chr01	50555	A/T
Chr01	51211	T/A
Chr01	52941	A/G
Chr01	54209	C/T
Chr01	54735	G/C
Chr01	55142	A/G
Chr01	56307	T/G
Chr01	56693	T/A
Chr01	57169	C/A
Chr01	61202	T/A
Chr01	61502	G/A
Chr01	62866	G/A
Chr01	62985	G/A
Chr01	63097	T/C
Chr01	63305	C/G
Chr01	63701	A/T
Chr01	64262	C/T
Chr01	64428	G/C
Chr01	64507	T/A
Chr01	64708	G/T
Chr01	64855	A/G
Chr01	66645	G/A
Chr01	69188	T/C
Chr01	69389	T/C
Chr01	69508	G/A
Chr01	69592	G/T
Chr01	71114	G/A
Chr01	73588	G/A
Chr01	81321	A/G
Chr01	82734	T/A
Chr01	82811	G/T
Chr01	84943	T/A
Chr01	85117	A/T
Chr01	85195	A/C
Chr01	85237	G/T
Chr01	86093	A/G
Chr01	87697	A/G
Chr01	89369	T/A
Chr01	92017	G/C
Chr01	92064	C/T
Chr01	92392	T/C
Chr01	92541	A/G
Chr01	98158	A/G
Chr01	98972	A/T
Chr01	99249	A/T
Chr01	99966	A/T
Chr01	100467	C/T
Chr01	100622	C/T
Chr01	105658	C/T
Chr01	106080	T/A
Chr01	106318	T/C
Chr01	110873	A/G
Chr01	114943	G/A
Chr01	116341	A/G
Chr01	116498	C/T
Chr01	118789	G/A
Chr01	119918	C/A
Chr01	120005	T/C
Chr01	121293	A/T
Chr01	121392	T/G
Chr01	121547	T/G
Chr01	121918	G/T
Chr01	123920	A/G
Chr01	125206	T/A
Chr01	129037	G/A
Chr01	129278	C/T
Chr01	129824	G/C
Chr01	130928	T/C
Chr01	132090	G/A
Chr01	132121	T/A
Chr01	132153	G/T
Chr01	132549	C/T
Chr01	132713	G/T
Chr01	132896	T/G
Chr01	134344	C/A
Chr01	134392	T/C
Chr01	134496	G/A
Chr01	141178	C/T
Chr01	141212	C/A
Chr01	141372	A/G
Chr01	143257	C/T
Chr01	143787	T/C
Chr01	144990	G/A
Chr01	145489	A/G
Chr01	145794	G/T
Chr01	146759	A/T
Chr01	147159	A/G
Chr01	147231	A/G
Chr01	147399	A/G
Chr01	148269	C/A
Chr01	148322	T/C
Chr01	149135	C/A
Chr01	149793	C/G
Chr01	150076	C/T
Chr01	150460	C/A
Chr01	150705	C/G
Chr01	150772	A/G
Chr01	152362	A/G
Chr01	152468	C/G
Chr01	153732	C/T
Chr01	153813	C/T
Chr01	154000	G/T
Chr01	154877	C/T
Chr01	155487	T/C
Chr01	157331	C/G
Chr01	157704	A/G
Chr01	160716	A/G
Chr01	160960	G/A
Chr01	162023	A/G
Chr01	176225	G/A
Chr01	176424	G/A
Chr01	176622	A/G
Chr01	179111	T/C
Chr01	179317	T/C
Chr01	180025	T/C
Chr01	182740	G/A
Chr01	185150	G/T
Chr01	185267	G/A
Chr01	186708	C/T
Chr01	187120	C/T
Chr01	187284	T/A
Chr01	189252	C/T
Chr01	189386	C/T
Chr01	190661	C/G
Chr01	191087	G/A
Chr01	192147	C/G
Chr01	192404	T/G
Chr01	194819	C/T
Chr01	200934	T/C
Chr01	201526	G/A
Chr01	201563	T/G
Chr01	202658	A/G
Chr01	204379	T/G
Chr01	204483	G/A
Chr01	206793	T/C
Chr01	209688	A/C
Chr01	212081	C/A
Chr01	214275	T/A
Chr01	214877	A/T
Chr01	216939	C/T
Chr01	219661	C/T
Chr01	221284	T/C
Chr01	221889	G/A
Chr01	222086	A/T
Chr01	222269	C/T
Chr01	223754	C/G
Chr01	224186	C/T
Chr01	224887	G/T
Chr01	225098	G/A
Chr01	225346	C/T
Chr01	226120	A/T
Chr01	226413	T/G
Chr01	226597	C/T
Chr01	226637	T/A
Chr01	226876	T/G
Chr01	227074	A/G
Chr01	227243	G/A
Chr01	227301	G/A
Chr01	227565	A/G
Chr01	228377	C/T
Chr01	229273	G/C
Chr01	230371	C/G
Chr01	230925	C/A
Chr01	231226	G/A
Chr01	231590	G/T
Chr01	231636	T/C
Chr01	231850	T/C
Chr01	231903	C/T
Chr01	231999	G/A
Chr01	232045	A/T
Chr01	232465	T/C
Chr01	232515	T/G
Chr01	232733	T/A
Chr01	233045	A/G
Chr01	233374	A/G
Chr01	233679	T/G
Chr01	233748	G/T
Chr01	234883	T/G
Chr01	235750	G/T
Chr01	235931	A/C
Chr01	235996	T/C
Chr01	236510	T/A
Chr01	236608	T/C
Chr01	237512	C/T
Chr01	237548	A/G
Chr01	237585	C/A
Chr01	237660	C/T
Chr01	238565	T/C
Chr01	239480	G/A
Chr01	240424	G/C
Chr01	241331	T/G
Chr01	241554	A/G
Chr01	242023	A/G
Chr01	242120	T/C
Chr01	242743	T/C
Chr01	243883	T/A
Chr01	244052	A/G
Chr01	244104	T/C
Chr01	244217	G/A
Chr01	244259	T/C
Chr01	244802	T/C
Chr01	244999	A/G
Chr01	245642	C/T
Chr01	245693	A/G
Chr01	246292	T/G
Chr01	246375	A/C
Chr01	247155	G/A
Chr01	247199	A/G
Chr01	247300	G/A
Chr01	247371	T/C
Chr01	248382	C/A
Chr01	248610	C/T
Chr01	248750	A/G
Chr01	248959	G/A
Chr01	249032	G/T
Chr01	249523	A/C
Chr01	251042	T/C
Chr01	251176	G/A
Chr01	252874	G/A
Chr01	253513	C/A
Chr01	254183	G/T
Chr01	261894	G/A
Chr01	264014	G/A
Chr01	264483	G/A
Chr01	267700	A/G
Chr01	267755	G/T
Chr01	268976	C/T
Chr01	274648	T/G
Chr01	274697	C/T
Chr01	274970	T/C
Chr01	275491	C/T
Chr01	276225	G/T
Chr01	278056	G/C
Chr01	282947	C/T
Chr01	283148	T/G
Chr01	284169	T/G
Chr01	286473	C/A
Chr01	289819	C/T
Chr01	290163	C/T
Chr01	290251	G/A
Chr01	293385	G/A
Chr01	293546	T/C
Chr01	295519	A/G
Chr01	295580	G/A
Chr01	298607	C/T
Chr01	300312	G/C
Chr01	300707	G/T
Chr01	300750	T/C
Chr01	300824	A/G
Chr01	300969	A/G
Chr01	302717	C/A
Chr01	302842	G/T
Chr01	303443	G/A
Chr01	303590	T/A
Chr01	303645	G/A
Chr01	304365	C/A
Chr01	304504	T/C
Chr01	304558	A/G
Chr01	304805	T/C
Chr01	305615	T/G
Chr01	305712	T/C
Chr01	306158	G/T
Chr01	306492	G/A
Chr01	306959	T/C
Chr01	307076	T/G
Chr01	307401	A/T
Chr01	307843	C/A
Chr01	308751	A/G
Chr01	309218	T/C
Chr01	310626	C/G
Chr01	310883	C/A
Chr01	310927	A/T
Chr01	312265	G/C
Chr01	312304	C/T
Chr01	312338	T/C
Chr01	312475	C/T
Chr01	312525	T/C
Chr01	312657	A/G
Chr01	317190	G/T
Chr01	318307	C/T
Chr01	318532	A/C
Chr01	318569	A/T
Chr01	322521	A/G
Chr01	323110	T/A
Chr01	323568	T/A
Chr01	323787	G/A
Chr01	324306	A/G
Chr01	325553	C/A
Chr01	325619	G/T
Chr01	326623	T/C
Chr01	326713	A/C
Chr01	328848	A/G
Chr01	329075	A/G
Chr01	330131	A/G
Chr01	330223	G/T
Chr01	330730	C/G
Chr01	330817	C/T
Chr01	330867	A/G
Chr01	330948	G/T
Chr01	331005	C/T
Chr01	334370	C/A
Chr01	334790	T/G
Chr01	335726	G/A
Chr01	335775	A/G
Chr01	335856	T/C
Chr01	336757	G/A
Chr01	336843	G/A
Chr01	337913	G/A
Chr01	338948	A/G
Chr01	338990	G/T
Chr01	339098	A/C
Chr01	341103	T/A
Chr01	341546	G/A
Chr01	346818	A/G
Chr01	347619	C/A
Chr01	348710	A/G
Chr01	349299	G/A
Chr01	349547	A/G
Chr01	350056	C/G
Chr01	350239	T/G
Chr01	350403	A/T
Chr01	350448	T/G
Chr01	351094	G/C
Chr01	351965	T/A
Chr01	352028	C/T
Chr01	352128	T/C
Chr01	352601	G/C
Chr01	353192	A/T
Chr01	353391	T/A
Chr01	358113	C/T
Chr01	358205	G/T
Chr01	358298	A/T
Chr01	358678	C/G
Chr01	358939	A/G
Chr01	359655	T/C
Chr01	361751	G/A
Chr01	362690	G/T
Chr01	363519	G/A
Chr01	368181	A/G
Chr01	373566	A/G
Chr01	373678	G/C
Chr01	379650	T/G
Chr01	380776	A/C
Chr01	380924	G/C
Chr01	381040	A/G
Chr01	388823	C/T
Chr01	389240	T/C
Chr01	390536	C/A
Chr01	391595	C/G
Chr01	391636	C/T
Chr01	392605	A/C
Chr01	394542	G/A
Chr01	397168	A/G
Chr01	397693	A/C
Chr01	398682	A/T
Chr01	400320	G/A
Chr01	400476	G/C
Chr01	400531	C/A
Chr01	401363	G/A
Chr01	401894	T/C
Chr01	402310	T/A
Chr01	402706	A/G
Chr01	403218	G/A
Chr01	404574	C/T
Chr01	404612	A/C
Chr01	405487	A/C
Chr01	405526	T/G
Chr01	406158	A/C
Chr01	406197	A/G
Chr01	408787	A/G
Chr01	410869	C/T
Chr01	411243	T/C
Chr01	411298	A/T
Chr01	412382	C/T
Chr01	412547	T/C
Chr01	413507	A/G
Chr01	414241	T/A
Chr01	415348	C/G
Chr01	415501	T/G
Chr01	416735	A/G
Chr01	418438	A/G
Chr01	418772	T/C
Chr01	419316	C/G
Chr01	420667	C/T
Chr01	420715	A/G
Chr01	420918	G/T
Chr01	420957	G/A
Chr01	421017	A/G
Chr01	421670	C/T
Chr01	421750	A/G
Chr01	421985	A/T
Chr01	422034	A/G
Chr01	424065	A/G
Chr01	424307	A/G
Chr01	424563	A/C
Chr01	424705	A/C
Chr01	424738	G/A
Chr01	424928	G/A
Chr01	429144	G/A
Chr01	429535	T/A
Chr01	432547	G/A
Chr01	432810	T/A
Chr01	433101	T/A
Chr01	433689	A/G
Chr01	437552	C/A
Chr01	438822	A/T
Chr01	440189	A/T
Chr01	440711	A/G
Chr01	440772	G/C
Chr01	440855	C/T
Chr01	441423	G/A
Chr01	441478	A/G
Chr01	441623	C/T
Chr01	447449	G/T
Chr01	447480	T/C
Chr01	449214	A/G
Chr01	449489	C/G
Chr01	449552	T/C
Chr01	451726	C/A
Chr01	452361	T/C
Chr01	452394	G/A
Chr01	452925	T/C
Chr01	453309	G/T
Chr01	453417	G/T
Chr01	453617	A/G
Chr01	454884	G/T
Chr01	455354	C/T
Chr01	455808	C/A
Chr01	458491	A/G
Chr01	458904	C/T
Chr01	459244	A/C
Chr01	459538	T/A
Chr01	460469	T/A
Chr01	461555	T/A
Chr01	462405	G/C
Chr01	462936	G/A
Chr01	463666	C/T
Chr01	464572	C/T
Chr01	465374	G/A
Chr01	465523	T/C
Chr01	465580	C/T
Chr01	465698	T/C
Chr01	466309	A/G
Chr01	469986	A/C
Chr01	470655	T/C
Chr01	471069	T/C
Chr01	471500	T/G
Chr01	472109	G/A
Chr01	472210	A/G
Chr01	472394	A/C
Chr01	472436	G/C
Chr01	473691	A/G
Chr01	473734	A/G
Chr01	473779	C/T
Chr01	473843	G/C
Chr01	480708	G/A
Chr01	485491	T/G
Chr01	485600	A/G
Chr01	490753	T/A
Chr01	490806	A/G
Chr01	494046	G/T
Chr01	499437	T/C
Chr01	499654	T/C
Chr01	499717	C/T
Chr01	499981	C/T
Chr01	502156	A/T
Chr01	502796	C/A
Chr01	502877	A/T
Chr01	503267	C/T
Chr01	503329	A/G
Chr01	504146	C/T
Chr01	505168	T/C
Chr01	506754	G/A
Chr01	507352	T/C
Chr01	507405	G/T
Chr01	507874	C/T
Chr01	510032	G/A
Chr01	512488	A/G
Chr01	512585	C/T
Chr01	512666	C/A
Chr01	512718	G/C
Chr01	512821	A/G
Chr01	512882	T/A
Chr01	512988	T/A
Chr01	513305	C/T
Chr01	513959	C/T
Chr01	514152	G/A
Chr01	514426	G/T
Chr01	514615	C/G
Chr01	514695	A/C
Chr01	515511	C/G
Chr01	515897	G/A
Chr01	516072	C/G
Chr01	517542	A/G
Chr01	518672	C/T
Chr01	518885	G/C
Chr01	520234	A/G
Chr01	522833	T/G
Chr01	524350	G/A
Chr01	524716	C/T
Chr01	525278	A/G
Chr01	525338	T/C
Chr01	525859	T/A
Chr01	526227	A/T
Chr01	526277	A/C
Chr01	536340	G/A
Chr01	537481	G/C
Chr01	537717	G/T
Chr01	537879	C/A
Chr01	537968	A/T
Chr01	538066	A/C
Chr01	538313	A/G
Chr01	538651	A/T
Chr01	538701	C/T
Chr01	540369	G/C
Chr01	541414	C/G
Chr01	541720	G/C
Chr01	543769	T/C
Chr01	543992	T/C
Chr01	545562	T/C
Chr01	546414	C/A
Chr01	547280	A/G
Chr01	547894	T/A
Chr01	548060	C/T
Chr01	548659	G/A
Chr01	550348	A/C
Chr01	551317	A/T
Chr01	551424	A/G
Chr01	551536	C/T
Chr01	551588	G/A
Chr01	552292	T/C
Chr01	553481	T/C
Chr01	553596	C/T
Chr01	555019	A/G
Chr01	555483	C/G
Chr01	559193	C/A
Chr01	559768	T/A
Chr01	559946	G/A
Chr01	560139	A/C
Chr01	560741	A/G
Chr01	562764	A/G
Chr01	563784	C/G
Chr01	564091	C/T
Chr01	564256	C/A
Chr01	569506	G/A
Chr01	569539	A/C
Chr01	571129	C/T
Chr01	571311	T/C
Chr01	572234	A/C
Chr01	572750	G/A
Chr01	572929	T/G
Chr01	572987	C/A
Chr01	573028	T/C
Chr01	573292	T/C
Chr01	573758	G/A
Chr01	573924	T/C
Chr01	576142	T/C
Chr01	576199	A/T
Chr01	576397	T/C
Chr01	578002	A/G
Chr01	579292	C/T
Chr01	579328	C/T
Chr01	579823	G/C
Chr01	580027	C/T
Chr01	580926	T/C
Chr01	584244	T/A
Chr01	584594	T/C
Chr01	584856	G/A
Chr01	585457	G/A
Chr01	586768	T/A
Chr01	586847	C/A
Chr01	591190	T/G
Chr01	591222	T/A
Chr01	596407	A/T
Chr01	597215	C/T
Chr01	597333	G/A
Chr01	600406	C/G
Chr01	600598	T/C
Chr01	600856	T/C
Chr01	603615	C/T
Chr01	604011	A/T
Chr01	604973	T/G
Chr01	605026	A/G
Chr01	605124	C/T
Chr01	605744	T/G
Chr01	605901	A/C
Chr01	606316	A/C
Chr01	607699	A/C
Chr01	612466	A/G
Chr01	612545	C/T
Chr01	615224	C/A
Chr01	615546	A/T
Chr01	615624	T/C
Chr01	615688	G/A
Chr01	615969	C/T
Chr01	616028	A/G
Chr01	619172	A/G
Chr01	619234	C/T
Chr01	620140	C/T
Chr01	621486	C/A
Chr01	621532	G/A
Chr01	621632	A/G
Chr01	622583	G/A
Chr01	622720	G/C
Chr01	622762	T/C
Chr01	622818	C/T
Chr01	622968	A/G
Chr01	624899	A/C
Chr01	625029	C/T
Chr01	625396	G/A
Chr01	625445	A/G
Chr01	625550	A/G
Chr01	626276	T/G
Chr01	626513	G/A
Chr01	626591	A/G
Chr01	627414	C/T
Chr01	627479	T/C
Chr01	627563	T/A
Chr01	628255	A/C
Chr01	629119	A/T
Chr01	629614	A/G
Chr01	633061	A/G
Chr01	633160	G/T
Chr01	635547	T/A
Chr01	636501	G/T
Chr01	636603	T/C
Chr01	637393	T/C
Chr01	637628	C/T
Chr01	638256	T/C
Chr01	639010	G/A
Chr01	639339	A/G
Chr01	639420	T/G
Chr01	639469	A/T
Chr01	639517	A/T
Chr01	639972	T/C
Chr01	640060	C/A
Chr01	640518	A/G
Chr01	640664	G/A
Chr01	640904	T/G
Chr01	641020	C/T
Chr01	641265	T/C
Chr01	641401	G/A
Chr01	641872	G/A
Chr01	642291	C/T
Chr01	642760	C/T
Chr01	642791	A/G
Chr01	644614	T/A
Chr01	644756	G/A
Chr01	644801	G/A
Chr01	645317	G/C
Chr01	645357	C/G
Chr01	645463	T/A
Chr01	645662	A/G
Chr01	646099	G/A
Chr01	646357	G/A
Chr01	646726	A/C
Chr01	647028	G/A
Chr01	648666	T/C
Chr01	649129	A/G
Chr01	649385	A/C
Chr01	649682	A/G
Chr01	649815	T/C
Chr01	650450	A/G
Chr01	650739	A/G
Chr01	650774	A/G
Chr01	650814	G/A
Chr01	650915	A/G
Chr01	651110	G/C
Chr01	651496	C/A
Chr01	651657	G/A
Chr01	652601	A/G
Chr01	653173	A/C
Chr01	653205	G/A
Chr01	653493	C/T
Chr01	653623	G/A
Chr01	654245	C/T
Chr01	654512	T/G
Chr01	654948	G/A
Chr01	655796	A/G
Chr01	655831	T/C
Chr01	656169	T/C
Chr01	656830	C/G
Chr01	657081	T/C
Chr01	657447	C/T
Chr01	658011	C/T
Chr01	658062	A/G
Chr01	658958	T/C
Chr01	659209	C/T
Chr01	660554	G/A
Chr01	660836	A/G
Chr01	661773	T/C
Chr01	661829	T/G
Chr01	662745	T/C
Chr01	662786	C/A
Chr01	662875	C/T
Chr01	664352	T/A
Chr01	665385	A/G
Chr01	666548	C/A
Chr01	667247	T/C
Chr01	668567	C/T
Chr01	668828	G/A
Chr01	669292	G/T
Chr01	669364	G/T
Chr01	669723	C/T
Chr01	670141	C/A
Chr01	670250	A/G
Chr01	670630	T/C
Chr01	670899	T/C
Chr01	670997	C/T
Chr01	671509	A/G
Chr01	672736	T/C
Chr01	672993	G/C
Chr01	673998	A/G
Chr01	674223	G/A
Chr01	674722	A/T
Chr01	675255	G/C
Chr01	676425	G/A
Chr01	677148	T/G
Chr01	677814	A/G
Chr01	678690	G/A
Chr01	679150	A/C
Chr01	679381	G/A
Chr01	679947	C/T
Chr01	681430	T/C
Chr01	682276	A/G
Chr01	682563	T/G
Chr01	682826	T/G
Chr01	682958	T/A
Chr01	683217	G/C
Chr01	683494	T/C
Chr01	683561	C/T
Chr01	684121	T/C
Chr01	684164	C/T
Chr01	684575	G/T
Chr01	684728	A/G
Chr01	685236	T/C
Chr01	685672	G/A
Chr01	685735	A/G
Chr01	685923	C/A
Chr01	685959	T/G
Chr01	686395	C/T
Chr01	686462	G/T
Chr01	686625	T/G
Chr01	686902	T/G
Chr01	688579	G/T
Chr01	689742	G/C
Chr01	689861	A/G
Chr01	690801	T/C
Chr01	690918	A/T
Chr01	691043	A/G
Chr01	691539	G/A
Chr01	692983	T/C
Chr01	693682	A/G
Chr01	695122	G/A
Chr01	695321	C/G
Chr01	695504	T/C
Chr01	695589	T/C
Chr01	695809	G/A
Chr01	696117	G/A
Chr01	696444	G/A
Chr01	697317	G/T
Chr01	697815	T/A
Chr01	697892	T/G
Chr01	697940	G/A
Chr01	701674	C/A
Chr01	702557	T/C
Chr01	702989	A/G
Chr01	703178	A/G
Chr01	703633	T/C
Chr01	705684	G/A
Chr01	707820	A/G
Chr01	709706	A/G
Chr01	711716	G/A
Chr01	711804	C/T
Chr01	711891	A/G
Chr01	712012	A/G
Chr01	712043	T/A
Chr01	715634	A/G
Chr01	716209	G/A
Chr01	716446	G/C
Chr01	716680	C/G
Chr01	716979	A/T
Chr01	718338	G/A
Chr01	719125	C/T
Chr01	719345	G/A
Chr01	720923	A/G
Chr01	720999	G/T
Chr01	721073	A/C
Chr01	721121	T/C
Chr01	721837	T/G
Chr01	721939	G/T
Chr01	722697	C/T
Chr01	724058	C/A
Chr01	726960	T/G
Chr01	726996	T/C
Chr01	727546	C/T
Chr01	728553	T/C
Chr01	728958	G/A
Chr01	729547	A/C
Chr01	730003	C/A
Chr01	730652	A/G
Chr01	731648	T/C
Chr01	731830	A/G
Chr01	734512	T/C
Chr01	734641	G/A
Chr01	734740	G/T
Chr01	735355	A/G
Chr01	735575	G/C
Chr01	737022	T/C
Chr01	737152	C/T
Chr01	737267	T/C
Chr01	738300	G/C
Chr01	738335	G/A
Chr01	738446	G/A
Chr01	739351	T/C
Chr01	739592	C/T
Chr01	739676	C/T
Chr01	742893	T/A
Chr01	743283	G/T
Chr01	743679	C/T
Chr01	746250	A/C
Chr01	748523	A/T
Chr01	748761	C/A
Chr01	749671	T/C
Chr01	750697	A/G
Chr01	751461	C/T
Chr01	751588	A/C
Chr01	751648	G/A
Chr01	752691	A/C
Chr01	752802	A/G
Chr01	752852	G/T
Chr01	752911	A/T
Chr01	753476	T/C
Chr01	753657	A/C
Chr01	753763	T/A
Chr01	753961	G/T
Chr01	757582	A/G
Chr01	766415	T/G
Chr01	766474	C/T
Chr01	767345	T/C
Chr01	767766	T/A
Chr01	767871	A/T
Chr01	768166	A/G
Chr01	768303	T/C
Chr01	768658	A/G
Chr01	769453	C/T
Chr01	769530	T/C
Chr01	769633	T/G
Chr01	770021	C/T
Chr01	770857	A/T
Chr01	771000	T/A
Chr01	771531	T/A
Chr01	771563	C/G
Chr01	771662	T/C
Chr01	772607	A/T
Chr01	772711	A/G
Chr01	772839	C/T
Chr01	773438	T/A
Chr01	773471	T/G
Chr01	773600	A/T
Chr01	775224	G/C
Chr01	775576	G/A
Chr01	778078	T/A
Chr01	784701	T/C
Chr01	785169	C/A
Chr01	786284	A/G
Chr01	786564	T/C
Chr01	786721	T/C
Chr01	787112	C/T
Chr01	787641	G/A
Chr01	787678	C/T
Chr01	788354	T/A
Chr01	788728	G/C
Chr01	788767	T/A
Chr01	789019	A/G
Chr01	789090	A/G
Chr01	792329	A/G
Chr01	792414	G/T
Chr01	792467	A/G
Chr01	793002	G/T
Chr01	793329	A/T
Chr01	793418	A/G
Chr01	794051	A/T
Chr01	794679	T/C
Chr01	794891	A/G
Chr01	796243	G/A
Chr01	796305	C/T
Chr01	796595	T/C
Chr01	797436	G/A
Chr01	797741	G/T
Chr01	799135	A/G
Chr01	800363	A/G
Chr01	800428	C/T
Chr01	800992	G/A
Chr01	813340	G/A
Chr01	815211	C/T
Chr01	815246	T/C
Chr01	815801	A/C
Chr01	819256	A/T
Chr01	819383	C/T
Chr01	819503	C/T
Chr01	820519	A/T
Chr01	822480	C/T
Chr01	823097	A/T
Chr01	824107	C/T
Chr01	824266	A/G
Chr01	825128	G/A
Chr01	827021	C/T
Chr01	827830	C/G
Chr01	827938	G/A
Chr01	828464	C/T
Chr01	828753	A/T
Chr01	831092	A/G
Chr01	831141	A/G
Chr01	831407	G/A
Chr01	831900	T/A
Chr01	833422	C/T
Chr01	833454	A/G
Chr01	836065	C/T
Chr01	836156	A/G
Chr01	838289	A/G
Chr01	838484	T/A
Chr01	839524	T/C
Chr01	839694	T/C
Chr01	839759	C/T
Chr01	839941	T/A
Chr01	840445	C/T
Chr01	840872	C/T
Chr01	841451	C/G
Chr01	841533	C/T
Chr01	841698	A/T
Chr01	842118	C/G
Chr01	842829	C/T
Chr01	845205	G/A
Chr01	846527	G/A
Chr01	847930	G/C
Chr01	848282	G/A
Chr01	849208	G/A
Chr01	857878	T/A
Chr01	857929	G/T
Chr01	858012	T/C
Chr01	859254	A/C
Chr01	861970	T/C
Chr01	862123	T/G
Chr01	863422	G/A
Chr01	865698	T/A
Chr01	865780	A/G
Chr01	865837	G/T
Chr01	866030	T/C
Chr01	866908	A/G
Chr01	866957	T/C
Chr01	867206	T/A
Chr01	867241	G/A
Chr01	867452	C/A
Chr01	868145	G/A
Chr01	868279	C/A
Chr01	868353	G/T
Chr01	868470	T/C
Chr01	868528	C/G
Chr01	869497	A/C
Chr01	869551	T/A
Chr01	870128	C/T
Chr01	870294	T/C
Chr01	871160	G/A
Chr01	871503	C/T
Chr01	873491	C/A
Chr01	874804	T/A
Chr01	875061	A/C
Chr01	875388	T/A
Chr01	875863	C/T
Chr01	876708	C/T
Chr01	876765	G/A
Chr01	877218	C/T
Chr01	877261	A/T
Chr01	879199	A/G
Chr01	879882	C/T
Chr01	880913	G/A
Chr01	882096	G/A
Chr01	882888	T/G
Chr01	886138	A/C
Chr01	886563	C/A
Chr01	886648	A/G
Chr01	888466	T/C
Chr01	888814	T/C
Chr01	889094	C/A
Chr01	890185	C/T
Chr01	890620	C/A
Chr01	890871	C/A
Chr01	891538	A/T
Chr01	891690	G/C
Chr01	891747	T/C
Chr01	891950	C/T
Chr01	892064	T/A
Chr01	895679	C/A
Chr01	896527	G/C
Chr01	896626	C/T
Chr01	905176	T/C
Chr01	905218	C/T
Chr01	905261	A/C
Chr01	905398	G/A
Chr01	905565	T/C
Chr01	906183	C/T
Chr01	906624	C/T
Chr01	907620	G/A
Chr01	912883	A/G
Chr01	912994	T/C
Chr01	914820	A/C
Chr01	914953	G/A
Chr01	915471	C/T
Chr01	916895	T/G
Chr01	917222	G/T
Chr01	917496	C/G
Chr01	917713	G/A
Chr01	919188	A/T
Chr01	919520	T/C
Chr01	919620	C/A
Chr01	920221	T/C
Chr01	921031	G/A
Chr01	921962	C/T
Chr01	923515	C/T
Chr01	923645	A/G
Chr01	924503	C/A
Chr01	924734	A/T
Chr01	925811	C/A
Chr01	926051	A/T
Chr01	926729	A/T
Chr01	926936	A/G
Chr01	927536	A/T
Chr01	927648	G/C
Chr01	930683	T/C
Chr01	933821	C/T
Chr01	934027	T/C
Chr01	934581	A/T
Chr01	936116	G/A
Chr01	936355	T/A
Chr01	936697	G/T
Chr01	937079	A/G
Chr01	937318	C/T
Chr01	938685	T/C
Chr01	941284	T/G
Chr01	941385	G/A
Chr01	941807	G/A
Chr01	941899	T/A
Chr01	941950	G/A
Chr01	942029	A/T
Chr01	942543	T/C
Chr01	942649	G/T
Chr01	943738	A/G
Chr01	944521	G/A
Chr01	944957	G/C
Chr01	945451	T/C
Chr01	945601	A/G
Chr01	946028	A/C
Chr01	947254	T/A
Chr01	947747	A/G
Chr01	947947	A/G
Chr01	948528	T/C
Chr01	948739	G/A
Chr01	949644	A/C
Chr01	949689	C/G
Chr01	950415	C/T
Chr01	950446	G/A
Chr01	950592	G/T
Chr01	951992	T/C
Chr01	952626	C/A
Chr01	953644	A/G
Chr01	954080	C/A
Chr01	954119	C/T
Chr01	954673	G/C
Chr01	954889	C/A
Chr01	955049	T/A
Chr01	955835	A/G
Chr01	956029	G/A
Chr01	956394	A/G
Chr01	956528	T/C
Chr01	957100	C/T
Chr01	957656	A/G
Chr01	957759	C/T
Chr01	957962	A/G
Chr01	958248	C/A
Chr01	958995	C/T
Chr01	959454	C/T
Chr01	959669	T/C
Chr01	961005	G/A
Chr01	961366	T/C
Chr01	961628	C/T
Chr01	961823	G/A
Chr01	962009	A/G
Chr01	962984	C/A
Chr01	963258	T/A
Chr01	964066	T/G
Chr01	964477	T/C
Chr01	964714	A/T
Chr01	965538	T/A
Chr01	965810	C/T
Chr01	965977	T/C
Chr01	966119	T/C
Chr01	966601	C/A
Chr01	966884	T/C
Chr01	967574	C/T
Chr01	968152	G/A
Chr01	969756	G/A
Chr01	971185	T/A
Chr01	971310	C/A
Chr01	972029	G/A
Chr01	972394	T/A
Chr01	972874	A/G
Chr01	974754	A/C
Chr01	974820	G/A
Chr01	976640	G/A
Chr01	977537	C/T
Chr01	977728	A/C
Chr01	978156	G/A
Chr01	979323	C/A
Chr01	979706	C/T
Chr01	980734	C/T
Chr01	980903	C/T
Chr01	980971	G/A
Chr01	982023	T/C
Chr01	982078	C/T
Chr01	985147	G/A
Chr01	985790	G/A
Chr01	985841	C/G
Chr01	986300	A/T
Chr01	986689	C/A
Chr01	986949	A/G
Chr01	987729	T/C
Chr01	989127	A/G
Chr01	989260	A/G
Chr01	992750	A/G
Chr01	996737	G/T
Chr01	996776	G/C
Chr01	997189	T/G
Chr01	1000322	T/C
Chr01	1000391	T/A
Chr01	1000424	A/G
Chr01	1000542	T/G
Chr01	1002017	A/G
Chr01	1005246	A/T
Chr01	1005937	G/A
Chr01	1005977	G/A
Chr01	1006118	G/A
Chr01	1006175	T/C
Chr01	1008130	C/T
Chr01	1010267	G/A
Chr01	1010873	T/C
Chr01	1011189	A/G
Chr01	1011390	T/G
Chr01	1013253	G/A
Chr01	1017630	G/T
Chr01	1018669	T/G
Chr01	1020345	A/G
Chr01	1021439	G/A
Chr01	1025529	G/A
Chr01	1025723	T/A
Chr01	1026298	T/C
Chr01	1026592	C/T
Chr01	1026698	A/T
Chr01	1027018	G/C
Chr01	1027051	G/A
Chr01	1028267	G/A
Chr01	1028525	A/C
Chr01	1028745	G/A
Chr01	1028867	G/T
Chr01	1029074	A/T
Chr01	1031679	T/A
Chr01	1032171	G/A
Chr01	1032279	T/C
Chr01	1032636	T/C
Chr01	1035572	A/G
Chr01	1035763	A/G
Chr01	1035845	C/G
Chr01	1036060	G/A
Chr01	1037003	G/A
Chr01	1040813	T/A
Chr01	1041797	T/C
Chr01	1042925	C/T
Chr01	1043072	A/G
Chr01	1043149	A/T
Chr01	1043194	C/G
Chr01	1044269	T/C
Chr01	1044334	A/T
Chr01	1045429	A/C
Chr01	1048821	T/G
Chr01	1049471	G/A
Chr01	1057588	T/C
Chr01	1057725	C/T
Chr01	1057871	C/T
Chr01	1059063	G/A
Chr01	1060686	G/A
Chr01	1062991	G/T
Chr01	1063720	T/G
Chr01	1063966	C/A
Chr01	1065374	A/G
Chr01	1065666	A/T
Chr01	1065864	G/C
Chr01	1066361	C/T
Chr01	1069522	A/G
Chr01	1069558	G/T
Chr01	1069953	A/C
Chr01	1070060	G/T
Chr01	1071878	G/T
Chr01	1072339	G/T
Chr01	1072388	C/T
Chr01	1074627	C/G
Chr01	1074725	A/T
Chr01	1075941	T/A
Chr01	1076559	A/G
Chr01	1077091	G/A
Chr01	1077321	A/T
Chr01	1078972	T/A
Chr01	1079195	C/A
Chr01	1082508	A/G
Chr01	1082641	A/C
Chr01	1084887	A/C
Chr01	1085430	A/T
Chr01	1088932	G/A
Chr01	1090395	A/C
Chr01	1092422	A/G
Chr01	1092463	C/A
Chr01	1092537	G/A
Chr01	1092652	A/G
Chr01	1092879	T/A
Chr01	1092922	A/G
Chr01	1092996	T/A
Chr01	1093137	G/A
Chr01	1093998	T/C
Chr01	1094106	C/T
Chr01	1094792	T/C
Chr01	1094972	A/G
Chr01	1095121	T/G
Chr01	1095164	A/T
Chr01	1095541	A/G
Chr01	1096006	A/C
Chr01	1096473	A/G
Chr01	1096524	C/G
Chr01	1096660	T/C
Chr01	1097185	T/C
Chr01	1097392	C/G
Chr01	1097435	A/T
Chr01	1098496	T/G
Chr01	1099026	C/T
Chr01	1099173	T/A
Chr01	1100977	C/T
Chr01	1101031	G/A
Chr01	1102401	T/C
Chr01	1103520	C/A
Chr01	1105052	G/A
Chr01	1105114	G/A
Chr01	1105406	A/C
Chr01	1107795	T/A
Chr01	1108126	A/C
Chr01	1108309	T/C
Chr01	1108383	G/C
Chr01	1109437	C/T
Chr01	1110034	C/G
Chr01	1112371	C/G
Chr01	1112424	G/A
Chr01	1112750	T/G
Chr01	1112851	G/A
Chr01	1113826	G/A
Chr01	1115276	T/G
Chr01	1116094	G/A
Chr01	1117112	G/C
Chr01	1125660	A/G
Chr01	1125906	A/T
Chr01	1127610	A/G
Chr01	1127883	G/C
Chr01	1128011	C/G
Chr01	1128271	T/G
Chr01	1128645	C/T
Chr01	1129744	A/T
Chr01	1131369	G/T
Chr01	1131651	G/T
Chr01	1131824	G/T
Chr01	1133177	T/G
Chr01	1133225	G/A
Chr01	1133419	C/T
Chr01	1136805	G/A
Chr01	1139010	G/C
Chr01	1139045	C/T
Chr01	1140713	T/C
Chr01	1140810	G/A
Chr01	1141021	C/T
Chr01	1141162	G/A
Chr01	1141327	G/C
Chr01	1146104	T/C
Chr01	1147330	C/T
Chr01	1147942	G/A
Chr01	1148152	G/A
Chr01	1149091	C/G
Chr01	1149384	A/G
Chr01	1149745	G/A
Chr01	1150039	G/A
Chr01	1150133	C/T
Chr01	1151496	G/A
Chr01	1153030	T/C
Chr01	1153865	C/G
Chr01	1155229	A/G
Chr01	1155271	G/A
Chr01	1155661	G/T
Chr01	1155711	T/C
Chr01	1155834	T/C
Chr01	1156112	G/C
Chr01	1156175	T/C
Chr01	1156553	G/A
Chr01	1156642	T/C
Chr01	1156689	C/T
Chr01	1156798	T/G
Chr01	1157648	T/C
Chr01	1158619	G/A
Chr01	1158841	G/A
Chr01	1160966	C/T
Chr01	1161156	G/C
Chr01	1161438	G/A
Chr01	1161976	G/A
Chr01	1162353	T/C
Chr01	1166380	T/C
Chr01	1166791	G/T
Chr01	1166877	T/C
Chr01	1167023	A/T
Chr01	1167421	G/A
Chr01	1167467	T/C
Chr01	1167528	G/C
Chr01	1171086	A/T
Chr01	1171554	G/T
Chr01	1171698	A/G
Chr01	1171766	C/G
Chr01	1171870	T/C
Chr01	1171902	C/T
Chr01	1172382	C/T
Chr01	1172528	A/G
Chr01	1172822	T/A
Chr01	1173254	C/T
Chr01	1173748	A/G
Chr01	1173977	G/A
Chr01	1174015	C/T
Chr01	1174111	T/C
Chr01	1174237	G/A
Chr01	1174859	C/T
Chr01	1175393	T/C
Chr01	1176095	G/A
Chr01	1176323	T/C
Chr01	1176367	C/G
Chr01	1176984	T/C
Chr01	1177052	T/C
Chr01	1177420	T/A
Chr01	1178685	A/G
Chr01	1179929	A/C
Chr01	1180074	C/A
Chr01	1180135	A/C
Chr01	1180235	G/A
Chr01	1180558	T/C
Chr01	1181332	G/T
Chr01	1181364	T/C
Chr01	1181890	C/T
Chr01	1183194	G/T
Chr01	1184115	C/A
Chr01	1184189	T/C
Chr01	1184560	C/A
Chr01	1184666	C/T
Chr01	1185138	G/T
Chr01	1185412	T/C
Chr01	1186148	A/G
Chr01	1186603	C/T
Chr01	1186778	C/T
Chr01	1187340	T/C
Chr01	1187777	G/A
Chr01	1188950	T/C
Chr01	1189173	C/T
Chr01	1189260	C/T
Chr01	1190136	A/G
Chr01	1190980	A/G
Chr01	1191481	G/A
Chr01	1191621	C/T
Chr01	1191916	A/T
Chr01	1192234	G/A
Chr01	1192266	A/G
Chr01	1192315	T/G
Chr01	1193559	C/A
Chr01	1193922	T/C
Chr01	1195455	T/C
Chr01	1195935	G/C
Chr01	1197034	A/G
Chr01	1197870	C/T
Chr01	1199150	G/T
Chr01	1199204	A/G
Chr01	1201563	C/T
Chr01	1202770	G/A
Chr01	1203542	T/A
Chr01	1204544	C/G
Chr01	1204692	C/T
Chr01	1205216	A/G
Chr01	1205257	G/T
Chr01	1206257	C/T
Chr01	1207211	A/G
Chr01	1207531	C/T
Chr01	1210747	C/T
Chr01	1211527	C/A
Chr01	1211575	G/A
Chr01	1212273	G/T
Chr01	1212772	C/T
Chr01	1214073	A/G
Chr01	1214300	A/C
Chr01	1215021	C/T
Chr01	1215677	A/G
Chr01	1216340	G/C
Chr01	1216371	T/C
Chr01	1216419	T/C
Chr01	1216499	A/G
Chr01	1216916	T/C
Chr01	1217614	T/C
Chr01	1219105	T/G
Chr01	1219598	A/T
Chr01	1221207	G/T
Chr01	1221307	T/A
Chr01	1221825	T/C
Chr01	1224457	G/T
Chr01	1224962	T/A
Chr01	1225072	A/T
Chr01	1225138	G/A
Chr01	1229634	T/C
Chr01	1229830	C/G
Chr01	1229964	G/A
Chr01	1230055	T/C
Chr01	1230149	C/T
Chr01	1230273	T/C
Chr01	1240300	A/G
Chr01	1241745	T/A
Chr01	1245177	G/A
Chr01	1245387	C/A
Chr01	1245787	T/C
Chr01	1245999	C/A
Chr01	1246232	C/G
Chr01	1246704	A/T
Chr01	1251289	G/A
Chr01	1252397	T/C
Chr01	1253333	G/A
Chr01	1253479	C/T
Chr01	1253804	A/G
Chr01	1253899	T/C
Chr01	1254381	G/T
Chr01	1256954	G/A
Chr01	1257014	G/A
Chr01	1270267	G/A
Chr01	1270476	C/T
Chr01	1270530	T/C
Chr01	1270611	C/T
Chr01	1270785	A/G
Chr01	1271805	A/G
Chr01	1274414	G/A
Chr01	1276981	G/A
Chr01	1277637	A/G
Chr01	1278067	G/A
Chr01	1278358	T/C
Chr01	1280618	G/A
Chr01	1281543	C/G
Chr01	1282235	G/A
Chr01	1282361	T/C
Chr01	1282412	C/T
Chr01	1282459	A/T
Chr01	1282508	G/A
Chr01	1282581	T/C
Chr01	1282626	C/T
Chr01	1283368	A/G
Chr01	1283448	G/C
Chr01	1283765	C/G
Chr01	1284712	A/G
Chr01	1286868	T/A
Chr01	1287054	A/T
Chr01	1287170	T/A
Chr01	1287444	T/C
Chr01	1287745	A/G
Chr01	1288150	G/A
Chr01	1288629	C/G
Chr01	1288909	A/G
Chr01	1289388	G/A
Chr01	1290127	A/G
Chr01	1290342	G/A
Chr01	1292563	G/A
Chr01	1292722	T/A
Chr01	1293043	C/T
Chr01	1293954	C/T
Chr01	1294307	G/T
Chr01	1294725	G/A
Chr01	1295031	A/C
Chr01	1295080	T/C
Chr01	1297521	G/A
Chr01	1297959	T/A
Chr01	1298549	G/A
Chr01	1300723	T/G
Chr01	1301185	T/C
Chr01	1302051	A/G
Chr01	1302572	T/A
Chr01	1302685	G/C
Chr01	1303018	G/A
Chr01	1303714	A/T
Chr01	1304391	C/G
Chr01	1305361	T/C
Chr01	1306622	C/T
Chr01	1306680	T/A
Chr01	1306756	G/A
Chr01	1307042	G/A
Chr01	1308254	C/G
Chr01	1308320	G/A
Chr01	1309336	G/A
Chr01	1309577	G/T
Chr01	1309910	T/C
Chr01	1310163	T/C
Chr01	1310470	C/T
Chr01	1310713	T/C
Chr01	1310756	T/A
Chr01	1311200	A/G
Chr01	1311238	C/T
Chr01	1311419	G/T
Chr01	1311458	G/T
Chr01	1311489	T/C
Chr01	1312382	T/C
Chr01	1312517	G/T
Chr01	1313175	C/G
Chr01	1313274	C/T
Chr01	1314211	A/C
Chr01	1315056	C/T
Chr01	1315145	T/C
Chr01	1315300	G/T
Chr01	1315389	C/A
Chr01	1315473	C/G
Chr01	1315802	G/T
Chr01	1315837	T/C
Chr01	1316321	T/G
Chr01	1316598	G/A
Chr01	1316647	G/T
Chr01	1316721	T/C
Chr01	1319712	G/T
Chr01	1319752	A/T
Chr01	1319822	A/T
Chr01	1320210	C/T
Chr01	1320251	C/T
Chr01	1320350	A/G
Chr01	1320406	T/C
Chr01	1320856	T/C
Chr01	1321091	A/G
Chr01	1321207	G/T
Chr01	1322566	A/G
Chr01	1325028	A/T
Chr01	1329590	G/A
Chr01	1330049	A/G
Chr01	1330306	A/T
Chr01	1333744	T/C
Chr01	1344978	T/C
Chr01	1345141	T/C
Chr01	1345408	G/A
Chr01	1346936	T/C
Chr01	1346990	C/T
Chr01	1348127	T/C
Chr01	1348244	G/A
Chr01	1348295	T/C
Chr01	1350232	G/A
Chr01	1350331	C/T
Chr01	1358754	T/A
Chr01	1358825	C/A
Chr01	1363704	G/A
Chr01	1364739	C/T
Chr01	1367886	C/A
Chr01	1368307	A/G
Chr01	1368405	A/G
Chr01	1369245	T/C
Chr01	1369285	T/A
Chr01	1369916	G/A
Chr01	1370320	T/C
Chr01	1370448	C/T
Chr01	1371117	C/T
Chr01	1373936	C/T
Chr01	1374282	A/G
Chr01	1375630	G/A
Chr01	1375661	C/T
Chr01	1375941	T/G
Chr01	1377388	A/G
Chr01	1377470	G/A
Chr01	1377657	A/G
Chr01	1377696	G/A
Chr01	1377965	T/C
Chr01	1378201	A/G
Chr01	1379182	A/G
Chr01	1379226	T/C
Chr01	1380336	C/G
Chr01	1381363	A/T
Chr01	1382678	A/C
Chr01	1386668	A/T
Chr01	1386992	C/A
Chr01	1387621	G/T
Chr01	1387746	G/A
Chr01	1388071	G/C
Chr01	1388367	C/G
Chr01	1388766	G/A
Chr01	1388814	A/G
Chr01	1389491	G/A
Chr01	1389546	G/A
Chr01	1391289	A/G
Chr01	1391914	T/C
Chr01	1392636	G/A
Chr01	1394388	A/T
Chr01	1403448	A/T
Chr01	1403673	G/A
Chr01	1403741	G/T
Chr01	1403884	G/A
Chr01	1404015	A/C
Chr01	1404613	A/G
Chr01	1410321	G/A
Chr01	1410640	G/C
Chr01	1420660	G/C
Chr01	1420940	A/G
Chr01	1421037	A/T
Chr01	1431248	C/T
Chr01	1431396	T/G
Chr01	1431732	G/A
Chr01	1432118	G/C
Chr01	1432983	C/A
Chr01	1433618	G/A
Chr01	1433742	C/G
Chr01	1434089	G/A
Chr01	1434216	A/G
Chr01	1434537	G/A
Chr01	1435075	G/A
Chr01	1435188	G/C
Chr01	1435333	C/A
Chr01	1435755	T/C
Chr01	1436820	C/T
Chr01	1438681	T/G
Chr01	1439961	A/G
Chr01	1441826	A/C
Chr01	1442061	G/A
Chr01	1443332	C/A
Chr01	1445531	C/T
Chr01	1446165	A/C
Chr01	1446321	T/G
Chr01	1446618	G/A
Chr01	1446735	A/G
Chr01	1446776	C/G
Chr01	1446812	C/T
Chr01	1446848	C/T
Chr01	1446927	A/T
Chr01	1446968	C/A
Chr01	1447059	T/A
Chr01	1447551	A/C
Chr01	1448638	A/T
Chr01	1449478	T/C
Chr01	1451271	G/A
Chr01	1451519	A/T
Chr01	1451563	T/A
Chr01	1452965	C/T
Chr01	1453260	A/G
Chr01	1453445	A/G
Chr01	1453843	A/C
Chr01	1454079	T/A
Chr01	1454148	T/A
Chr01	1454979	A/G
Chr01	1455228	T/G
Chr01	1455352	T/C
Chr01	1455537	T/C
Chr01	1455869	A/G
Chr01	1456331	A/G
Chr01	1456707	C/A
Chr01	1458427	A/G
Chr01	1458627	A/G
Chr01	1458811	C/T
Chr01	1459508	T/C
Chr01	1460569	G/A
Chr01	1461423	T/A
Chr01	1461488	A/C
Chr01	1461749	T/C
Chr01	1461822	T/G
Chr01	1462418	C/T
Chr01	1462667	C/T
Chr01	1462716	C/T
Chr01	1463629	A/G
Chr01	1463969	G/A
Chr01	1464709	G/C
Chr01	1464812	G/T
Chr01	1466763	T/C
Chr01	1470459	G/C
Chr01	1470572	C/T
Chr01	1471020	C/T
Chr01	1471921	T/G
Chr01	1472518	C/T
Chr01	1474634	C/A
Chr01	1476532	A/G
Chr01	1476759	C/T
Chr01	1476849	C/T
Chr01	1476970	T/C
Chr01	1477130	T/C
Chr01	1478524	T/A
Chr01	1478864	C/T
Chr01	1478918	G/A
Chr01	1479086	G/A
Chr01	1479528	G/A
Chr01	1479816	G/A
Chr01	1481409	G/T
Chr01	1481937	G/A
Chr01	1483947	G/T
Chr01	1483982	A/G
Chr01	1486426	G/T
Chr01	1486675	T/C
Chr01	1487026	T/C
Chr01	1487922	G/A
Chr01	1487955	T/C
Chr01	1488006	A/G
Chr01	1488045	C/A
Chr01	1488675	G/A
Chr01	1489180	C/T
Chr01	1490042	T/C
Chr01	1490515	C/T
Chr01	1490596	T/C
Chr01	1490920	A/T
Chr01	1491643	G/A
Chr01	1492215	G/A
Chr01	1492532	A/G
Chr01	1492700	A/G
Chr01	1494152	C/A
Chr01	1494369	C/T
Chr01	1494458	A/T
Chr01	1494685	C/A
Chr01	1494972	A/G
Chr01	1495173	G/A
Chr01	1495454	T/C
Chr01	1495703	G/A
Chr01	1496052	C/A
Chr01	1496380	A/T
Chr01	1496494	G/C
Chr01	1496586	T/G
Chr01	1497809	G/A
Chr01	1497847	T/G
Chr01	1498593	G/A
Chr01	1498633	T/G
Chr01	1498680	T/G
Chr01	1499896	G/A
Chr01	1499945	A/T
Chr01	1500133	G/A
Chr01	1500213	A/G
Chr01	1501447	G/A
Chr01	1502064	C/T
Chr01	1502730	G/A
Chr01	1503108	C/T
Chr01	1503262	T/C
Chr01	1503574	A/G
Chr01	1503675	C/T
Chr01	1506557	G/A
Chr01	1506753	C/G
Chr01	1506839	C/T
Chr01	1507989	T/C
Chr01	1508787	T/C
Chr01	1508832	A/G
Chr01	1508887	T/A
Chr01	1509805	C/G
Chr01	1510159	C/T
Chr01	1510420	C/T
Chr01	1510796	G/A
Chr01	1511040	G/A
Chr01	1511414	C/T
Chr01	1511995	C/T
Chr01	1512662	C/T
Chr01	1513046	G/C
Chr01	1513505	G/A
Chr01	1513673	T/G
Chr01	1513705	C/T
Chr01	1514612	T/C
Chr01	1514705	C/T
Chr01	1515770	G/A
Chr01	1516078	G/C
Chr01	1516132	T/C
Chr01	1517027	A/T
Chr01	1517264	G/A
Chr01	1517750	A/C
Chr01	1518736	C/T
Chr01	1518821	A/T
Chr01	1519317	T/A
Chr01	1519405	C/T
Chr01	1519455	T/A
Chr01	1519558	A/G
Chr01	1519658	C/T
Chr01	1520021	G/A
Chr01	1520347	C/T
Chr01	1520789	C/G
Chr01	1520970	G/C
Chr01	1530580	C/T
Chr01	1534977	G/A
Chr01	1535075	G/T
Chr01	1536442	T/C
Chr01	1536596	A/G
Chr01	1537096	T/C
Chr01	1537163	C/T
Chr01	1537476	A/G
Chr01	1537669	T/G
Chr01	1539305	A/T
Chr01	1539960	T/C
Chr01	1540003	T/C
Chr01	1540851	T/C
Chr01	1541200	C/T
Chr01	1541238	C/T
Chr01	1543372	C/T
Chr01	1543585	A/G
Chr01	1543654	A/G
Chr01	1544036	A/G
Chr01	1544077	A/G
Chr01	1545088	G/A
Chr01	1545544	A/G
Chr01	1546014	A/C
Chr01	1546411	G/A
Chr01	1546443	T/C
Chr01	1546920	A/T
Chr01	1547509	G/A
Chr01	1547601	G/A
Chr01	1547916	A/T
Chr01	1548106	T/G
Chr01	1548703	G/A
Chr01	1549125	T/C
Chr01	1549471	C/A
Chr01	1549784	A/G
Chr01	1551559	A/G
Chr01	1551835	C/T
Chr01	1552638	T/G
Chr01	1552783	T/C
Chr01	1553215	G/T
Chr01	1553345	A/G
Chr01	1553578	A/G
Chr01	1554883	A/T
Chr01	1556704	A/T
Chr01	1557601	A/G
Chr01	1558603	T/A
Chr01	1559818	C/G
Chr01	1561383	G/C
Chr01	1561781	G/A
Chr01	1562073	T/C
Chr01	1562820	T/C
Chr01	1564619	A/G
Chr01	1566007	T/G
Chr01	1566265	C/G
Chr01	1566403	G/A
Chr01	1566611	T/C
Chr01	1567244	T/C
Chr01	1568140	G/A
Chr01	1568879	C/A
Chr01	1569058	G/T
Chr01	1569226	G/A
Chr01	1569374	G/A
Chr01	1569469	T/C
Chr01	1569664	A/G
Chr01	1569871	G/A
Chr01	1570088	T/C
Chr01	1570486	C/T
Chr01	1570561	A/G
Chr01	1570642	T/C
Chr01	1571081	C/T
Chr01	1573092	T/A
Chr01	1573351	A/G
Chr01	1574244	A/G
Chr01	1574628	T/A
Chr01	1574754	T/C
Chr01	1575027	G/A
Chr01	1575318	G/A
Chr01	1576095	T/G
Chr01	1576411	G/A
Chr01	1576510	A/G
Chr01	1576807	A/G
Chr01	1577114	T/C
Chr01	1577582	G/A
Chr01	1589989	T/C
Chr01	1590217	T/C
Chr01	1592144	G/A
Chr01	1592179	C/A
Chr01	1592240	T/C
Chr01	1592306	A/G
Chr01	1594295	T/A
Chr01	1594931	G/C
Chr01	1595739	G/C
Chr01	1603468	C/T
Chr01	1603529	T/G
Chr01	1603667	T/C
Chr01	1603698	G/A
Chr01	1603739	G/C
Chr01	1605943	A/G
Chr01	1608198	T/C
Chr01	1608751	C/T
Chr01	1613706	A/T
Chr01	1621678	G/A
Chr01	1625212	G/T
Chr01	1625723	G/A
Chr01	1626470	T/A
Chr01	1626783	G/A
Chr01	1627115	C/T
Chr01	1628716	C/T
Chr01	1631439	G/A
Chr01	1631847	T/A
Chr01	1631961	T/A
Chr01	1632021	A/G
Chr01	1633047	C/T
Chr01	1633556	T/A
Chr01	1634795	T/A
Chr01	1634890	G/T
Chr01	1651831	C/T
Chr01	1654957	T/C
Chr01	1658167	C/T
Chr01	1658202	G/A
Chr01	1658329	T/C
Chr01	1659283	C/T
Chr01	1659983	G/A
Chr01	1662527	G/C
Chr01	1662872	A/G
Chr01	1663454	G/T
Chr01	1663849	G/T
Chr01	1664111	C/T
Chr01	1664903	T/C
Chr01	1664961	A/G
Chr01	1665091	C/T
Chr01	1665175	A/T
Chr01	1665641	A/G
Chr01	1670807	C/G
Chr01	1670864	G/C
Chr01	1671683	C/A
Chr01	1671816	G/A
Chr01	1672425	T/A
Chr01	1672575	T/G
[truncated: 291,322+ more rows]

## Sheet: Table S4
Table S4. the list of 17190 perfect SSRs in melon
chr	start	end	ref_motif
chr0	2025	2048	(TTC)8
chr0	56238	56258	(AAAATTT)3
chr0	62875	62889	(TTTTC)3
chr0	63646	63666	(TCA)7
chr0	85465	85485	(CAA)7
chr0	97497	97511	(AAATA)3
chr0	131968	131982	(TTTGT)3
chr0	138795	138810	(TTTA)4
chr0	141284	141304	(ATA)7
chr0	153912	153926	(TTC)5
chr0	156118	156145	(AAAG)7
chr0	167115	167129	(GTC)5
chr0	171368	171382	(AAT)5
chr0	198627	198641	(AAT)5
chr0	227047	227070	(GAA)8
chr0	228611	228625	(AAAAT)3
chr0	411982	411999	(ATT)6
chr0	426095	426112	(TTGATT)3
chr0	447916	447935	(AAAAC)4
chr0	457197	457214	(TAT)6
chr0	468029	468046	(ATTTTG)3
chr0	661485	661502	(ATGTCA)3
chr0	688747	688761	(GGGTT)3
chr0	688771	688785	(GTTGG)3
chr0	689434	689453	(TTGGG)4
chr0	690704	690721	(AAT)6
chr0	690950	690964	(GGA)5
chr0	691389	691403	(AATTT)3
chr0	692145	692177	(TTC)11
chr0	693202	693219	(AACAAA)3
chr0	711444	711458	(TTTTC)3
chr0	735707	735722	(CATA)4
chr0	753203	753218	(ATAA)4
chr0	756523	756538	(AGAA)4
chr0	777349	777363	(AATAA)3
chr0	781579	781593	(TTCTT)3
chr0	789590	789610	(AAAATTA)3
chr0	815770	815785	(AATT)4
chr0	851925	851942	(GGA)6
chr0	1283179	1283193	(TTTTC)3
chr0	1284135	1284149	(ATA)5
chr0	1362942	1362957	(CTCA)4
chr0	1542257	1542274	(GTATAT)3
chr0	1615353	1615367	(GAA)5
chr0	1769408	1769422	(AATAA)3
chr0	1890287	1890301	(TATTT)3
chr0	1891541	1891555	(ATA)5
chr0	1978376	1978391	(TTAT)4
chr0	1993829	1993844	(TTTA)4
chr0	2022282	2022296	(CTTTT)3
chr0	2053116	2053130	(AAG)5
chr0	2160148	2160162	(AAAAT)3
chr0	2245840	2245857	(TTA)6
chr0	2283610	2283624	(AAT)5
chr0	2296925	2296939	(AAAAG)3
chr0	2337337	2337351	(TTAAG)3
chr0	2519662	2519679	(TTTTCT)3
chr0	2555293	2555307	(AAATA)3
chr0	2625612	2625635	(AAG)8
chr0	2705836	2705850	(GATTG)3
chr0	2737317	2737336	(TTTTC)4
chr0	2752059	2752076	(TTTTCC)3
chr0	2754704	2754731	(GTAT)7
chr0	2776107	2776121	(TGA)5
chr0	2799330	2799344	(ATATC)3
chr0	2812951	2812968	(AAT)6
chr0	2832174	2832197	(GCCCAA)4
chr0	2845107	2845124	(TGACAT)3
chr0	2870844	2870858	(TTC)5
chr0	2926093	2926107	(AAT)5
chr0	3021508	3021525	(TGTTGA)3
chr0	3033501	3033515	(CGT)5
chr0	3039494	3039508	(TTTTG)3
chr0	3050141	3050155	(TTTCT)3
chr0	3061743	3061758	(ATTA)4
chr0	3062639	3062662	(AAACTTCA)3
chr0	3063037	3063057	(TTA)7
chr0	3119707	3119726	(AAGAA)4
chr0	3157625	3157639	(TATAT)3
chr0	3207532	3207546	(TAA)5
chr0	3208827	3208841	(ATT)5
chr0	3269884	3269919	(AAATAG)6
chr0	3315960	3315977	(TTTCTT)3
chr0	3328680	3328697	(TTTTTC)3
chr0	3350563	3350578	(AAAT)4
chr0	3359650	3359667	(TTTATT)3
chr0	3412238	3412255	(AGCCCG)3
chr0	3432240	3432254	(AAT)5
chr0	3481132	3481146	(GAA)5
chr0	3522663	3522677	(TCTTT)3
chr0	3534134	3534148	(AAT)5
chr0	3548902	3548917	(ACAT)4
chr0	3573960	3573983	(AAGAGT)4
chr0	3577113	3577137	(AATAA)5
chr0	3611908	3611922	(AAT)5
chr0	3640753	3640768	(TTTA)4
chr0	3695764	3695787	(TTATGC)4
chr0	3718264	3718287	(GGAGAGAG)3
chr0	3720497	3720516	(TTCT)5
chr0	3723864	3723878	(AAAAC)3
chr0	3724606	3724625	(CTTTT)4
chr0	3766268	3766285	(AATCAA)3
chr0	3795103	3795118	(AATA)4
chr0	3829455	3829469	(ATA)5
chr0	3861569	3861583	(GAGCC)3
chr0	3911309	3911328	(AAAAG)4
chr0	3925347	3925361	(TTA)5
chr0	3939980	3940003	(TAGTTT)4
chr0	3983411	3983428	(GAC)6
chr0	3983864	3983884	(CAA)7
chr0	4036097	4036114	(TTTCGT)3
chr0	4111900	4111915	(CTTT)4
chr0	4159435	4159449	(CAAAA)3
chr0	4206888	4206905	(TTTTGA)3
chr0	4441225	4441244	(TTTTC)4
chr0	4460014	4460031	(AAAAAG)3
chr0	4502511	4502525	(TCT)5
chr0	4535926	4535945	(AAATA)4
chr0	4648272	4648289	(AAAAGA)3
chr0	4648298	4648327	(AAAAG)6
chr0	4653130	4653144	(TTTCT)3
chr0	4658774	4658788	(TTA)5
chr0	4695346	4695363	(TGAAGA)3
chr0	4695651	4695674	(TGAAGA)4
chr0	4700195	4700212	(ATGTCA)3
chr0	4707115	4707129	(TTTTA)3
chr0	4707800	4707815	(AAAG)4
chr0	4750923	4750938	(GTGA)4
chr0	4785742	4785756	(AAT)5
chr0	4903581	4903601	(TTTAGGG)3
chr0	4935059	4935073	(ATT)5
chr0	4940548	4940565	(AAAAAG)3
chr0	4940981	4940995	(CTTTT)3
chr0	4976799	4976813	(TTTTC)3
chr0	4997100	4997119	(AAAT)5
chr0	5025318	5025332	(AAGAA)3
chr0	5041249	5041266	(AGGCCC)3
chr0	5101000	5101014	(TAT)5
chr0	5107849	5107866	(GAGCTT)3
chr0	5110714	5110734	(CTT)7
chr0	5111334	5111351	(CAA)6
chr0	5148137	5148154	(ATT)6
chr0	5193436	5193453	(AACACA)3
chr0	5197367	5197381	(AAT)5
chr0	5264064	5264079	(AAGA)4
chr0	5289971	5289988	(GAA)6
chr0	5297967	5297981	(AAT)5
chr0	5297987	5298004	(TTTCCT)3
chr0	5329318	5329335	(AAAATG)3
chr0	5343244	5343267	(ATTT)6
chr0	5391823	5391837	(GCC)5
chr0	5422729	5422756	(AAAG)7
chr0	5481037	5481054	(AAT)6
chr0	5499401	5499416	(AGAA)4
chr0	5533693	5533708	(ATCT)4
chr0	5570919	5570933	(TATTC)3
chr0	5572439	5572453	(CAC)5
chr0	5693195	5693222	(AAAT)7
chr0	5710115	5710138	(TAT)8
chr0	5724789	5724804	(AATG)4
chr0	5738542	5738559	(AAAGAA)3
chr0	5744544	5744567	(AGGGGATG)3
chr0	5774483	5774500	(TCCATC)3
chr0	5827400	5827414	(GGGTT)3
chr0	5850437	5850451	(TTA)5
chr0	5876699	5876722	(AAAT)6
chr0	5920162	5920176	(GGT)5
chr0	5924333	5924350	(TAATAT)3
chr0	5925786	5925803	(TTATGC)3
chr0	5956011	5956025	(AAAAT)3
chr0	5977875	5977890	(AAAT)4
chr0	6037792	6037827	(TTC)12
chr0	6040650	6040664	(TTTTC)3
chr0	6046383	6046403	(CTC)7
chr0	6058037	6058054	(AAAGGA)3
chr0	6107667	6107690	(TAAAGC)4
chr0	6167231	6167250	(CAACC)4
chr0	6225892	6225907	(CTTT)4
chr0	6235745	6235762	(AAACTG)3
chr0	6323454	6323474	(AAT)7
chr0	6323961	6323987	(AAG)9
chr0	6350276	6350290	(AAAAT)3
chr0	6362321	6362338	(ATGTCA)3
chr0	6368760	6368774	(TCATA)3
chr0	6377123	6377142	(AAATA)4
chr0	6399094	6399108	(TAT)5
chr0	6555291	6555314	(GCATAA)4
chr0	6650985	6651002	(GAAGAT)3
chr0	6662292	6662306	(AATTA)3
chr0	6663017	6663034	(TTGACA)3
chr0	6718219	6718239	(TAT)7
chr0	6836948	6836987	(ATGAT)8
chr0	6926261	6926281	(GATTTTG)3
chr0	6987422	6987436	(TAT)5
chr0	7047587	7047616	(TCT)10
chr0	7093892	7093909	(ATTAAT)3
chr0	7169376	7169402	(GGAAGACGA)3
chr0	7228013	7228030	(TTTCTT)3
chr0	7283927	7283950	(TATT)6
chr0	7316281	7316295	(GAA)5
chr0	7319585	7319602	(TTC)6
chr0	7357584	7357601	(AAATTT)3
chr0	7485343	7485366	(TTTTCTTT)3
chr0	7485400	7485414	(AATAA)3
chr0	7496768	7496785	(GAAAAA)3
chr0	7514905	7514919	(TTC)5
chr0	7516719	7516739	(GTC)7
chr0	7638193	7638213	(TAAAAAA)3
chr0	7678562	7678576	(TTTTC)3
chr0	7687319	7687342	(TCT)8
chr0	7814508	7814523	(TCTT)4
chr0	7824139	7824156	(GAA)6
chr0	7831083	7831097	(GGCTC)3
chr0	7851095	7851109	(AGA)5
chr0	7873374	7873393	(TCTT)5
chr0	7880631	7880651	(AAT)7
chr0	7966095	7966109	(TCT)5
chr0	7976137	7976154	(TTTTCT)3
chr0	7988382	7988396	(AAT)5
chr0	8012775	8012802	(GTTTAGG)4
chr0	8082326	8082341	(TCTT)4
chr0	8100898	8100912	(TTTAT)3
chr0	8102335	8102349	(CTAAC)3
chr0	8147864	8147890	(CTT)9
chr0	8245716	8245736	(ATC)7
chr0	8322908	8322922	(GAA)5
chr0	8331870	8331884	(TTGTT)3
chr0	8340837	8340851	(ATT)5
chr0	8392115	8392134	(AAAT)5
chr0	8405550	8405569	(ATTT)5
chr0	8502896	8502910	(TCT)5
chr0	8530299	8530316	(ATT)6
chr0	8569389	8569406	(CTTTTT)3
chr0	8592046	8592069	(TTA)8
chr0	8593205	8593222	(AGAAAG)3
chr0	8670264	8670278	(CGAGC)3
chr0	8748082	8748096	(TCAAA)3
chr0	8807081	8807101	(TTA)7
chr0	8816154	8816168	(GCG)5
chr0	8816636	8816656	(ATG)7
chr0	8819307	8819324	(TGACAT)3
chr0	8921317	8921334	(ATGCTT)3
chr0	8939084	8939101	(AGTCGT)3
chr0	8940810	8940836	(CTT)9
chr0	8958470	8958484	(AAAGA)3
chr0	8981742	8981756	(GTTTT)3
chr0	9071195	9071214	(TATCA)4
chr0	9113873	9113892	(AGCCG)4
chr0	9152016	9152031	(AAAG)4
chr0	9181796	9181810	(GAA)5
chr0	9290471	9290491	(AAT)7
chr0	9303189	9303206	(AAAAAT)3
chr0	9379244	9379261	(TTGTTA)3
chr0	9553800	9553815	(TTTC)4
chr0	9575660	9575674	(AAAAG)3
chr0	9695845	9695864	(CTCGG)4
chr0	9852102	9852116	(AAGAA)3
chr0	9916928	9916948	(CCT)7
chr0	10074019	10074034	(AAGA)4
chr0	10102237	10102251	(AGA)5
chr0	10168172	10168186	(TGTTT)3
chr0	10173402	10173416	(TCG)5
chr0	10186808	10186822	(TCGGC)3
chr0	10236158	10236175	(AAGAAA)3
chr0	10386169	10386183	(TCT)5
chr0	10688104	10688118	(AGCCG)3
chr0	10718308	10718327	(TATG)5
chr0	10758676	10758690	(GGAAT)3
chr0	10877845	10877865	(ATC)7
chr0	10877992	10878015	(GGATTT)4
chr0	10915094	10915113	(AGGAA)4
chr0	11078576	11078593	(TTGGGC)3
chr0	11088859	11088873	(AGT)5
chr0	11162405	11162429	(AAAAG)5
chr0	11174114	11174131	(AAT)6
chr0	11259550	11259567	(AAT)6
chr0	11279405	11279419	(TTC)5
chr0	11293277	11293291	(AAATA)3
chr0	11327506	11327526	(AAAGAAG)3
chr0	11327527	11327550	(AAG)8
chr0	11393383	11393398	(TTTA)4
chr0	11397944	11397958	(AAAGA)3
chr0	11470353	11470370	(TAT)6
chr0	11588898	11588913	(AAGT)4
chr0	11636271	11636285	(TCT)5
chr0	11789735	11789749	(AGAAG)3
chr0	11962916	11962948	(AAC)11
chr0	11995441	11995460	(GAGCC)4
chr0	12013719	12013738	(AAAAG)4
chr0	12050562	12050581	(ATTTT)4
chr0	12050717	12050744	(ATTA)7
chr0	12051344	12051358	(ATA)5
chr0	12069780	12069797	(AAAAGC)3
chr0	12113221	12113235	(TAT)5
chr0	12225841	12225858	(AGATGA)3
chr0	12314630	12314644	(AGCCG)3
chr0	12341867	12341881	(AGCCG)3
chr0	12342016	12342030	(AATTA)3
chr0	12489208	12489227	(TTTC)5
chr0	12600348	12600363	(AATT)4
chr0	12600574	12600591	(TCTTCA)3
chr0	12616154	12616171	(AAATCA)3
chr0	12618069	12618083	(ACAAA)3
chr0	12664919	12664943	(AAAAG)5
chr0	12805774	12805793	(AATGA)4
chr0	12915414	12915429	(TTTA)4
chr0	12917240	12917257	(TCT)6
chr0	12970359	12970373	(GCTCG)3
chr0	12974873	12974887	(GGCTC)3
chr0	13008193	13008207	(ACC)5
chr0	13043651	13043665	(TTA)5
chr0	13049991	13050005	(AATTT)3
chr0	13069287	13069302	(AACA)4
chr0	13172312	13172347	(TGTTAT)6
chr0	13183580	13183594	(CGGCT)3
chr0	13279407	13279422	(AAAG)4
chr0	13335380	13335394	(GTTAC)3
chr0	13338481	13338495	(TTTAC)3
chr0	13372756	13372773	(GTG)6
chr0	13383157	13383177	(CGC)7
chr0	13437769	13437792	(GCATAA)4
chr0	13467948	13467963	(TTTA)4
chr0	13470325	13470342	(GAT)6
chr0	13539037	13539054	(GAGACG)3
chr0	13546748	13546762	(CTCCT)3
chr0	13577013	13577030	(ATA)6
chr0	13629204	13629218	(GGC)5
chr0	13718125	13718139	(TAT)5
chr0	13788540	13788554	(ATTTG)3
chr0	13818307	13818336	(TTTTA)6
chr0	13818992	13819006	(AACTG)3
chr0	13829069	13829083	(CTCGG)3
chr0	13922030	13922044	(TCA)5
chr0	14029881	14029900	(GCCGA)4
chr0	14053020	14053037	(TAT)6
chr0	14172476	14172493	(CTTATT)3
chr0	14285271	14285291	(ACTTCCC)3
chr0	14319783	14319798	(TTTC)4
chr0	14394428	14394452	(TCGGC)5
chr0	14394458	14394472	(CTCGG)3
chr0	14570184	14570201	(GAA)6
chr0	14596752	14596767	(TGTT)4
chr0	14643768	14643791	(AAAG)6
chr0	14808746	14808765	(TTCTT)4
chr0	14841187	14841201	(CCGAG)3
chr0	14928283	14928302	(GAGCC)4
chr0	14982422	14982436	(GAGCC)3
chr0	15011044	15011061	(CTT)6
chr0	15203764	15203783	(AGCCG)4
chr0	15261361	15261381	(ATCTTTT)3
chr0	15281386	15281406	(CAAAATA)3
chr0	15287875	15287898	(AATCAA)4
chr0	15309909	15309928	(GGCTC)4
chr0	15380715	15380734	(AAAT)5
chr0	15444380	15444394	(CGGCT)3
chr0	15460515	15460529	(AAT)5
chr0	15501592	15501615	(AAT)8
chr0	15516233	15516247	(CTTTT)3
chr0	15726745	15726765	(TTC)7
chr0	15794602	15794619	(TGACAT)3
chr0	15806530	15806547	(GAAGAT)3
chr0	15827954	15827974	(AGT)7
chr0	15827975	15828007	(AGA)11
chr0	16012601	16012620	(AAAAC)4
chr0	16020222	16020241	(AGCCG)4
chr0	16073187	16073206	(TTTC)5
chr0	16309686	16309700	(GCTCG)3
chr0	16415082	16415105	(AAAAGG)4
chr0	16447438	16447452	(CTCGG)3
chr0	16562811	16562834	(AAAAATGA)3
chr0	16684427	16684446	(GAGCC)4
chr0	16792433	16792459	(AGA)9
chr0	16824389	16824418	(ATT)10
chr0	16876627	16876651	(AAAAC)5
chr0	16921741	16921755	(ATA)5
chr0	17134938	17134958	(AAAGTTT)3
chr0	17294972	17295001	(TTCTTT)5
chr0	17309724	17309738	(GACTC)3
chr0	17339336	17339375	(AGGAA)8
chr0	17346803	17346820	(TTTTTA)3
chr0	17370609	17370624	(TTAT)4
chr0	17383591	17383617	(TTC)9
chr0	17411554	17411568	(AGCCG)3
chr0	17421081	17421098	(AAT)6
chr0	17435346	17435365	(CTTCT)4
chr0	17637895	17637912	(TTG)6
chr0	17640235	17640254	(CGAGC)4
chr0	17822942	17822962	(TTA)7
chr0	17828636	17828651	(TATT)4
chr0	17830369	17830384	(AATA)4
chr0	18173132	18173147	(TTTC)4
chr0	18306145	18306162	(TTTTTG)3
chr0	18355026	18355043	(TTTCTT)3
chr0	18497871	18497886	(AGAA)4
chr0	18498101	18498115	(ATGAA)3
chr0	18581808	18581828	(CTC)7
chr0	18777845	18777860	(AAAC)4
chr0	18841371	18841391	(CAATCTT)3
chr0	18982699	18982722	(TTTC)6
chr0	19161656	19161673	(TTTTTC)3
chr0	19161970	19161994	(TTTTG)5
chr0	19241031	19241051	(AAATAAA)3
chr0	19244179	19244194	(TGTT)4
chr0	19247792	19247806	(AAAGT)3
chr0	19366307	19366321	(CCCTT)3
chr0	19633703	19633718	(TCTT)4
chr0	19645777	19645791	(TTTTC)3
chr0	19732278	19732292	(TTGCC)3
chr0	19732293	19732310	(TTCCCC)3
chr0	19868908	19868928	(GAA)7
chr0	19921659	19921682	(TAT)8
chr0	19928612	19928647	(CCTCAA)6
chr0	19981822	19981842	(TAT)7
chr0	20313274	20313293	(AAGA)5
chr0	20447413	20447433	(CTT)7
chr0	20467354	20467373	(TTTGA)4
chr0	20467383	20467397	(TTCTT)3
chr0	20555846	20555863	(TGGACA)3
chr0	20557319	20557336	(GAAGAT)3
chr0	20719359	20719373	(GAGCC)3
chr0	20719389	20719403	(CCGAG)3
chr0	20722633	20722647	(GGC)5
chr0	20801563	20801582	(AAAG)5
chr0	20877088	20877102	(GTTTG)3
chr0	20883764	20883778	(TAA)5
chr0	20952897	20952932	(CTT)12
chr0	20997891	20997914	(AAAT)6
chr0	21148101	21148121	(GCAGTTT)3
chr0	21442263	21442277	(AGT)5
chr0	21442526	21442541	(TTCT)4
chr0	21816977	21816991	(AGCCG)3
chr0	21816997	21817011	(GAGCC)3
chr0	21858040	21858057	(TTGGAG)3
chr0	22041684	22041716	(AGA)11
chr0	22165946	22165963	(CTTGCC)3
chr0	22336577	22336600	(AAAAGA)4
chr0	22488874	22488888	(ATT)5
chr0	22488981	22488998	(AAAAGG)3
chr0	22679687	22679707	(ATC)7
chr0	22915945	22915959	(AAT)5
chr0	22925498	22925512	(CTTTT)3
chr0	23093492	23093506	(AGCCG)3
chr0	23195699	23195723	(TTTAT)5
chr0	23342171	23342188	(AAAAAG)3
chr0	23527224	23527239	(AAAG)4
chr0	23527249	23527275	(TTC)9
chr0	23688322	23688336	(AAG)5
chr0	23779542	23779561	(TTTTC)4
chr0	23831539	23831556	(TTCCTT)3
chr0	23858338	23858361	(TTTCTTCT)3
chr0	24119738	24119752	(GCTCG)3
chr0	24206764	24206787	(GCATAA)4
chr0	24256551	24256565	(AAC)5
chr0	24416475	24416489	(AAT)5
chr0	24483586	24483600	(TCG)5
chr0	24596073	24596087	(AAT)5
chr0	24605453	24605479	(TCT)9
chr0	24636376	24636402	(TTC)9
chr0	24648804	24648821	(TTATGC)3
chr0	24675167	24675184	(GCG)6
chr0	24716594	24716613	(GAGCC)4
chr0	24838462	24838476	(TTATT)3
chr0	24916906	24916920	(GAA)5
chr0	24995154	24995171	(CCTATT)3
chr0	25063912	25063939	(TCTT)7
chr0	25162039	25162056	(GGTTCC)3
chr0	25181837	25181857	(AAT)7
chr0	25360486	25360500	(AGCCG)3
chr0	25500505	25500520	(TCTT)4
chr0	25521679	25521694	(TAAA)4
chr0	25643182	25643205	(TCATTA)4
chr0	25660056	25660079	(GAA)8
chr0	25736975	25737004	(CTT)10
chr0	25995279	25995294	(ATGT)4
chr0	26032596	26032610	(TTTCT)3
chr0	26126047	26126064	(TTCCTT)3
chr0	26152822	26152845	(TTTCCT)4
chr0	26226302	26226316	(AGAAG)3
chr0	26226319	26226336	(AAC)6
chr0	26638606	26638620	(ATAAA)3
chr0	26690299	26690319	(CCG)7
chr0	26813659	26813676	(ATC)6
chr0	26969413	26969428	(ATCT)4
chr0	27049350	27049364	(TTC)5
chr0	27135212	27135241	(GATGGA)5
chr0	27217729	27217746	(AAT)6
chr0	27239731	27239760	(CTT)10
chr0	27542823	27542837	(CCGAG)3
chr0	27588147	27588164	(GAA)6
chr0	27604356	27604370	(GAA)5
chr0	27751885	27751902	(GAAGAT)3
chr0	27812975	27812992	(TTTCTT)3
chr0	27923864	27923881	(AAT)6
chr0	27981963	27981977	(TTTTC)3
chr0	28220195	28220212	(CTTGCC)3
chr0	28224437	28224454	(GAA)6
chr0	28301158	28301175	(TAA)6
chr0	28601181	28601195	(GCCGC)3
chr0	28888353	28888370	(AAAGGA)3
chr0	28888371	28888385	(AAT)5
chr0	28945887	28945901	(AAC)5
chr0	29170325	29170342	(AAAGAA)3
chr0	29331369	29331386	(AAAAGG)3
chr0	29331388	29331405	(AAT)6
chr0	29454888	29454902	(TTTTC)3
chr0	29483335	29483355	(GAA)7
chr0	29565784	29565804	(TTC)7
chr0	29571183	29571200	(CTT)6
chr0	29571224	29571238	(CTTTT)3
chr0	29635055	29635082	(CAAAAAT)4
chr0	29667543	29667557	(TCC)5
chr0	29881013	29881030	(CTTGCC)3
chr0	29940215	29940229	(TTATT)3
chr0	30326957	30326980	(TAATTTAG)3
chr0	30790880	30790900	(AAG)7
chr0	30920112	30920126	(AAACA)3
chr0	31182319	31182338	(AATAA)4
chr0	31207283	31207297	(AAT)5
chr0	31370152	31370172	(GGGTTTT)3
chr0	31477789	31477808	(TAAAA)4
chr0	31549490	31549507	(GAAGAT)3
chr0	31661001	31661015	(TTCTT)3
chr0	31774825	31774842	(TTATGC)3
chr0	32235596	32235619	(GCG)8
chr0	32325385	32325399	(ACCCG)3
chr0	32333668	32333688	(TCTTTTT)3
chr0	32370287	32370304	(AACCAA)3
chr0	32677121	32677135	(AGA)5
chr0	32731366	32731380	(GCTCG)3
chr0	32985224	32985238	(AAG)5
chr0	32985304	32985321	(AGA)6
chr0	33140210	33140227	(ATGGGA)3
chr0	33403433	33403447	(GAAAG)3
chr0	33538593	33538610	(TAT)6
chr0	33640398	33640412	(AGA)5
chr0	34360980	34360997	(ATCTTC)3
chr0	34361062	34361079	(ATCTTC)3
chr0	34568524	34568541	(TCT)6
chr0	34569793	34569819	(GTGCAACAT)3
chr0	34611926	34611957	(TCAC)8
chr0	34690867	34690884	(ATGTGG)3
chr0	34781768	34781785	(TTC)6
chr0	34894794	34894808	(AAAAG)3
chr0	34894811	34894830	(AAAC)5
chr0	35047022	35047036	(AAAAG)3
chr0	35069284	35069301	(TTGGGG)3
chr0	35496842	35496856	(TAATT)3
chr0	36314927	36314941	(ATTTA)3
chr0	36461817	36461840	(AAAAGG)4
chr0	36676443	36676462	(ATAA)5
chr0	36764945	36764959	(ATA)5
chr0	37040169	37040192	(TCTCCTCC)3
chr0	37273425	37273442	(GAAAAG)3
chr0	37450440	37450457	(AGAGAT)3
chr0	37857451	37857465	(AAT)5
chr0	38315468	38315485	(AAAAGG)3
chr0	38613214	38613228	(CTCGG)3
chr0	38921062	38921086	(TTCTT)5
chr0	39177828	39177847	(GAAA)5
chr0	39247527	39247541	(GAAAA)3
chr0	39442642	39442666	(AAAGA)5
chr0	40997182	40997199	(ATAACA)3
chr0	42339610	42339639	(TTTTC)6
chr0	42534836	42534856	(TTTTTGT)3
chr0	43293350	43293369	(TGGGT)4
chr0	43595292	43595309	(AAC)6
chr0	44589632	44589649	(ACAAAA)3
chr0	44902647	44902667	(TTTTTAA)3
chr0	47075247	47075261	(CGG)5
chr0	47146113	47146130	(ATCTGA)3
chr0	50595812	50595831	(TTTTG)4
chr0	51114262	51114285	(ACAT)6
chr1	2692	2711	(AAAAG)4
chr1	16534	16551	(TAA)6
chr1	16824	16841	(TTTTTC)3
chr1	35801	35818	(GAA)6
chr1	35998	36024	(CTT)9
chr1	58112	58129	(TTCTAC)3
chr1	77927	77941	(AAAAC)3
chr1	87805	87820	(ATAA)4
chr1	92269	92283	(AAAAT)3
chr1	113605	113619	(CATTA)3
chr1	143128	143142	(GGA)5
chr1	148465	148488	(AAAAAG)4
chr1	153759	153791	(TTC)11
chr1	169188	169202	(ATTTG)3
chr1	171013	171027	(AGA)5
chr1	174337	174360	(AAT)8
chr1	176959	176973	(TAT)5
chr1	191916	191942	(ATG)9
chr1	193563	193586	(TCTTTT)4
chr1	196174	196193	(AAAG)5
chr1	198714	198729	(AATT)4
chr1	199471	199485	(AATTA)3
chr1	201751	201771	(ATATCAA)3
chr1	209845	209864	(GTTTT)4
chr1	259017	259034	(TTCTTT)3
chr1	263529	263544	(TGTT)4
chr1	264353	264367	(TCT)5
chr1	273207	273226	(AAAG)5
chr1	317044	317058	(TTTCA)3
chr1	331274	331309	(GAA)12
chr1	332062	332085	(AAAAAGAA)3
chr1	341412	341432	(GGT)7
chr1	345799	345822	(TTGTGTGT)3
chr1	353622	353642	(TTTCTTT)3
chr1	355759	355778	(TTTA)5
chr1	377505	377522	(ATTTTG)3
chr1	387648	387665	(TTTCTT)3
chr1	405950	405973	(AAAAAC)4
chr1	418489	418506	(GAA)6
chr1	449255	449275	(ATTTCAA)3
chr1	456916	456933	(ATA)6
chr1	469580	469600	(AAG)7
chr1	483504	483528	(TTCTT)5
chr1	506971	506988	(AATTTT)3
chr1	524253	524270	(TCT)6
chr1	525584	525598	(TAAAA)3
chr1	526295	526318	(TTC)8
chr1	529710	529733	(AAAACCCA)3
chr1	538985	538999	(TTTCT)3
chr1	541789	541818	(ATC)10
chr1	542669	542684	(TTTA)4
chr1	552802	552819	(CTC)6
chr1	581918	581935	(TGTGTA)3
chr1	589230	589244	(TGGGT)3
chr1	608453	608472	(TCATT)4
chr1	611641	611660	(AAAT)5
chr1	629474	629491	(GAA)6
chr1	629492	629512	(GAT)7
chr1	666212	666229	(GAAGCA)3
chr1	667276	667290	(CCA)5
chr1	679268	679291	(AAT)8
chr1	713132	713155	(CCAAAA)4
chr1	744269	744288	(CAAA)5
chr1	756130	756147	(AAG)6
chr1	760007	760026	(TTTC)5
chr1	763942	763977	(CTTTCT)6
chr1	771805	771822	(AACACA)3
chr1	774297	774312	(GAAA)4
chr1	776885	776899	(AAAAG)3
chr1	805014	805033	(AATA)5
chr1	812965	812979	(GAA)5
chr1	823216	823230	(TCTTT)3
chr1	837685	837702	(TTC)6
chr1	853901	853924	(TCT)8
chr1	880469	880486	(ATT)6
chr1	880717	880740	(CAAA)6
chr1	881116	881133	(AGAAAA)3
chr1	882372	882392	(ATT)7
chr1	894120	894134	(TTC)5
chr1	900386	900401	(ATAA)4
chr1	904852	904875	(TAGGGA)4
chr1	929259	929283	(CCATC)5
chr1	930877	930903	(GAG)9
chr1	931664	931681	(AACTCC)3
chr1	950261	950278	(AAAAGA)3
chr1	963357	963383	(AAT)9
chr1	992845	992862	(AGAGGG)3
chr1	1012917	1012934	(AAT)6
chr1	1022383	1022402	(AAAT)5
chr1	1041049	1041078	(TTC)10
chr1	1052712	1052726	(ATACT)3
chr1	1069531	1069545	(AGA)5
chr1	1084722	1084742	(CTT)7
chr1	1087224	1087238	(TTTAT)3
chr1	1111352	1111367	(ACAT)4
chr1	1115093	1115112	(ATTA)5
chr1	1163090	1163105	(TTTA)4
chr1	1164530	1164544	(TTTTC)3
chr1	1234315	1234329	(AAG)5
chr1	1239709	1239723	(TTC)5
chr1	1266136	1266156	(CCT)7
chr1	1274826	1274855	(CCTATTCCTT)3
chr1	1318275	1318289	(CATAT)3
chr1	1332995	1333014	(AATT)5
chr1	1369720	1369735	(TTTC)4
chr1	1372637	1372654	(TTA)6
chr1	1404651	1404680	(CTT)10
chr1	1424829	1424846	(AAG)6
chr1	1429742	1429756	(CTTTT)3
chr1	1441394	1441411	(ATGTCT)3
chr1	1466622	1466642	(TAT)7
chr1	1467103	1467120	(ATC)6
chr1	1474535	1474549	(TCG)5
chr1	1487316	1487339	(TTC)8
chr1	1489927	1489944	(CAAAGA)3
chr1	1490253	1490276	(CGT)8
chr1	1496644	1496664	(AAAAAGA)3
chr1	1506826	1506840	(AATCC)3
chr1	1520685	1520699	(AGA)5
chr1	1540644	1540682	(AAG)13
chr1	1540758	1540790	(AAG)11
chr1	1568495	1568510	(TTCT)4
chr1	1572865	1572879	(TTTTC)3
chr1	1578359	1578374	(AAAG)4
chr1	1607623	1607646	(AAAT)6
chr1	1625003	1625023	(AAAGTCA)3
chr1	1637120	1637137	(AAT)6
chr1	1647121	1647140	(TAAT)5
chr1	1651047	1651061	(AATCA)3
chr1	1680161	1680175	(TTTGG)3
chr1	1692980	1693003	(AAAG)6
chr1	1724421	1724444	(TTC)8
chr1	1733236	1733256	(TTTTTAT)3
chr1	1771318	1771332	(TTTCA)3
chr1	1806524	1806538	(GGC)5
chr1	1807752	1807769	(TTTTCT)3
chr1	1826826	1826843	(GAA)6
chr1	1840012	1840026	(TTA)5
chr1	1844954	1844968	(ATT)5
chr1	1847398	1847413	(ATTT)4
chr1	1861698	1861721	(CTT)8
chr1	1878922	1878951	(AAAAC)6
chr1	1921079	1921105	(ACTATGTTT)3
chr1	1922001	1922016	(TTTA)4
chr1	1942189	1942209	(ACC)7
chr1	1992117	1992137	(GAT)7
chr1	1999297	1999314	(AGAGCA)3
chr1	2001059	2001076	(AGA)6
chr1	2007269	2007286	(CTAATC)3
chr1	2025307	2025324	(GAG)6
chr1	2032922	2032936	(ATA)5
chr1	2032999	2033013	(TAATG)3
chr1	2035653	2035672	(GGTGT)4
chr1	2050001	2050018	(TAT)6
chr1	2065998	2066024	(GCAACACCA)3
chr1	2066026	2066049	(CAGCAA)4
chr1	2125066	2125083	(AATATG)3
chr1	2125282	2125299	(AAT)6
chr1	2125569	2125584	(TTTC)4
chr1	2153800	2153827	(TTTTCTT)4
chr1	2155450	2155464	(TGC)5
chr1	2163491	2163508	(TTTATC)3
chr1	2168576	2168590	(ATATT)3
chr1	2189173	2189208	(TTC)12
chr1	2195842	2195856	(TAA)5
chr1	2216663	2216680	(ACAGAA)3
chr1	2218754	2218774	(TTC)7
chr1	2222775	2222792	(TAT)6
chr1	2229216	2229230	(CTTTT)3
chr1	2232262	2232303	(TCT)14
chr1	2233946	2233965	(TTTTC)4
chr1	2239256	2239280	(TTCTT)5
chr1	2241350	2241364	(GGT)5
chr1	2264660	2264677	(AGGGAA)3
chr1	2269473	2269496	(AAG)8
chr1	2269730	2269745	(TGTT)4
chr1	2274650	2274664	(AAAAC)3
chr1	2279850	2279864	(AAAAC)3
chr1	2288570	2288593	(TTTCTT)4
chr1	2289957	2289971	(ATTTT)3
chr1	2315092	2315106	(AAT)5
chr1	2330590	2330617	(AAGAAAA)4
chr1	2333485	2333499	(GGTTT)3
chr1	2402514	2402528	(TCT)5
chr1	2404855	2404893	(AAG)13
chr1	2411193	2411207	(AAATA)3
chr1	2416733	2416752	(TTTTC)4
chr1	2416753	2416768	(TTTC)4
chr1	2430841	2430856	(TTAT)4
chr1	2435457	2435476	(ATTTT)4
chr1	2445248	2445272	(TTTGT)5
chr1	2456992	2457012	(AGA)7
chr1	2468982	2468999	(TTA)6
chr1	2471925	2471939	(CTTTG)3
chr1	2471941	2471955	(TTTTG)3
chr1	2475990	2476010	(GAA)7
chr1	2480024	2480038	(AAGAA)3
chr1	2497176	2497196	(CTC)7
chr1	2497598	2497617	(ATAAG)4
chr1	2503362	2503376	(GCT)5
chr1	2517139	2517159	(GTG)7
chr1	2524700	2524714	(TTTTA)3
chr1	2525545	2525559	(TTTTC)3
chr1	2554509	2554526	(TGT)6
chr1	2555269	2555284	(TTCT)4
chr1	2564501	2564515	(CCA)5
chr1	2573753	2573767	(TTA)5
chr1	2613568	2613585	(ATT)6
chr1	2618044	2618058	(TTA)5
chr1	2619464	2619478	(TAT)5
chr1	2645364	2645390	(AAG)9
chr1	2652721	2652735	(AAGAA)3
chr1	2655506	2655537	(TTTC)8
chr1	2686834	2686857	(ACTC)6
chr1	2687616	2687633	(TTC)6
chr1	2687634	2687661	(TTTTTCT)4
chr1	2693350	2693373	(GAA)8
chr1	2696089	2696108	(AGATT)4
chr1	2701689	2701704	(AAAC)4
chr1	2723775	2723789	(TTC)5
chr1	2733533	2733560	(AAAT)7
chr1	2737714	2737737	(TTGTTT)4
chr1	2738179	2738193	(TCA)5
chr1	2747407	2747424	(ATT)6
chr1	2751482	2751496	(TTC)5
chr1	2751639	2751653	(TTTTC)3
chr1	2789314	2789333	(AAGTG)4
chr1	2799445	2799462	(ATA)6
chr1	2807677	2807694	(AGA)6
chr1	2810035	2810054	(AGTG)5
chr1	2819905	2819925	(AGT)7
chr1	2820612	2820632	(CTT)7
chr1	2824235	2824249	(CTTTT)3
chr1	2856718	2856732	(AAAAG)3
chr1	2857840	2857854	(AGAAA)3
chr1	2861556	2861570	(GAAAA)3
chr1	2862676	2862696	(TTC)7
chr1	2894532	2894546	(AAACA)3
chr1	2908426	2908446	(ATT)7
chr1	2916878	2916895	(AATTTT)3
chr1	2927901	2927915	(AAGTA)3
chr1	2938481	2938496	(TGTT)4
chr1	2942272	2942292	(GTT)7
chr1	2942761	2942781	(AAG)7
chr1	2947810	2947824	(AAAAT)3
chr1	2950285	2950304	(AAAG)5
chr1	2950486	2950506	(TTTTTAT)3
chr1	2964809	2964826	(TCT)6
chr1	2986186	2986203	(TTA)6
chr1	3002118	3002133	(TTTA)4
chr1	3009954	3009973	(TTTTA)4
chr1	3012325	3012342	(ATT)6
chr1	3044741	3044756	(AAAT)4
chr1	3053420	3053440	(TCAATCC)3
chr1	3071495	3071515	(AGCAACA)3
chr1	3071516	3071557	(AGA)14
chr1	3076847	3076866	(AAAAG)4
chr1	3136468	3136482	(CTTTT)3
chr1	3143013	3143036	(CTT)8
chr1	3145460	3145479	(ATAAT)4
chr1	3146860	3146877	(TTTTTC)3
chr1	3165532	3165546	(AAAAG)3
chr1	3165646	3165665	(AAAAG)4
chr1	3171047	3171061	(TTG)5
chr1	3171281	3171300	(TCAA)5
chr1	3196760	3196780	(TTCTTTC)3
chr1	3203768	3203783	(TAAA)4
chr1	3208737	3208751	(AGAAG)3
chr1	3228696	3228710	(AAT)5
chr1	3229661	3229678	(AAT)6
chr1	3229844	3229858	(CAT)5
chr1	3231004	3231023	(AATAA)4
chr1	3232616	3232639	(TTTTCT)4
chr1	3243304	3243318	(AAAAT)3
chr1	3255041	3255055	(AAG)5
chr1	3255214	3255237	(AGA)8
chr1	3255408	3255437	(AGAAGG)5
chr1	3257386	3257400	(AACTC)3
chr1	3298718	3298735	(TTTTTG)3
chr1	3319052	3319069	(AAAAAT)3
chr1	3334754	3334768	(TTCTT)3
chr1	3342372	3342386	(TTTGA)3
chr1	3343967	3343982	(GTCG)4
chr1	3347954	3347971	(TTTTCT)3
chr1	3356380	3356394	(AAAAG)3
chr1	3402501	3402515	(GTTTG)3
chr1	3456871	3456903	(GAA)11
chr1	3466401	3466418	(TTCTTT)3
chr1	3478711	3478730	(ATCAA)4
chr1	3479300	3479341	(AAGAGA)7
chr1	3482071	3482088	(ACA)6
chr1	3482363	3482389	(ATC)9
chr1	3491736	3491780	(AGA)15
chr1	3497095	3497109	(TTTAA)3
chr1	3503380	3503399	(TTTA)5
chr1	3504615	3504635	(GCCCAAA)3
chr1	3507852	3507887	(CTT)12
chr1	3522956	3522973	(TCT)6
chr1	3542657	3542674	(ATCAAC)3
chr1	3584743	3584757	(TTTTG)3
chr1	3592507	3592526	(GGCTC)4
chr1	3647501	3647516	(TTTA)4
chr1	3671463	3671477	(CTT)5
chr1	3674954	3674969	(AACA)4
chr1	3683289	3683303	(TCT)5
chr1	3761160	3761177	(TGAAAA)3
chr1	3790389	3790412	(AAAT)6
chr1	3791992	3792012	(TTA)7
chr1	3800758	3800777	(AAAT)5
chr1	3802893	3802910	(TAGAGG)3
chr1	3993010	3993057	(AGA)16
chr1	3993658	3993672	(TTCAT)3
chr1	4018346	4018360	(TCTTT)3
chr1	4051506	4051520	(TTATT)3
chr1	4100871	4100885	(AGA)5
chr1	4108473	4108492	(TATG)5
chr1	4151103	4151117	(TTTTC)3
chr1	4170586	4170609	(AGA)8
chr1	4177418	4177437	(AATA)5
chr1	4180758	4180778	(AATCGAG)3
chr1	4271039	4271053	(AAT)5
chr1	4437888	4437917	(CTT)10
chr1	4481385	4481399	(TTTGT)3
chr1	4511355	4511372	(TTGCCA)3
chr1	4522800	4522820	(AAG)7
chr1	4578690	4578707	(ATA)6
chr1	4637972	4637989	(TGACAT)3
chr1	4639237	4639251	(TTTCA)3
chr1	4639252	4639266	(TTTTA)3
chr1	4654068	4654082	(TTTTC)3
chr1	4692754	4692769	(TATC)4
chr1	4740255	4740279	(TTTTA)5
chr1	4798406	4798423	(ATCAAC)3
chr1	4814780	4814803	(AAAT)6
chr1	4860165	4860184	(TTTTC)4
chr1	4891641	4891658	(TTTTTC)3
chr1	4909981	4909998	(CAA)6
chr1	4917252	4917266	(CTT)5
chr1	4919214	4919228	(AGGAT)3
chr1	4923113	4923132	(TTTC)5
chr1	5032110	5032129	(CATCT)4
chr1	5034439	5034462	(AAC)8
chr1	5093618	5093635	(CAAAAA)3
chr1	5100745	5100765	(AGA)7
chr1	5112055	5112069	(CTT)5
chr1	5118418	5118435	(CTCTCG)3
chr1	5222570	5222587	(TGACAT)3
chr1	5265579	5265599	(TGT)7
chr1	5332266	5332286	(GTGTTTG)3
chr1	5337250	5337265	(AAAG)4
chr1	5337357	5337374	(AAG)6
chr1	5337387	5337404	(AAAAAG)3
chr1	5337777	5337801	(TTTTA)5
chr1	5364383	5364417	(TCTTTTT)5
chr1	5374015	5374029	(TTC)5
chr1	5379160	5379177	(ATGTCA)3
chr1	5399647	5399661	(TTTAT)3
chr1	5447934	5447957	(AAACTA)4
chr1	5475516	5475530	(TGT)5
chr1	5499799	5499818	(TTTTC)4
chr1	5528173	5528187	(ACTCG)3
chr1	5568590	5568604	(CAATT)3
chr1	5767266	5767280	(GAA)5
chr1	5771745	5771760	(TACA)4
chr1	5772292	5772307	(ATTT)4
chr1	5812498	5812515	(TTTTAT)3
chr1	5831158	5831175	(ACG)6
chr1	5848809	5848823	(AGATC)3
chr1	5850895	5850910	(TATT)4
chr1	5852391	5852410	(GGTGA)4
chr1	5857573	5857592	(CAACC)4
chr1	5886767	5886781	(TTGGG)3
chr1	5889031	5889048	(TCCCCA)3
chr1	5906182	5906199	(AAGAAA)3
chr1	5938556	5938571	(AATT)4
chr1	5988411	5988431	(AGATTGT)3
chr1	6027597	6027612	(CATT)4
chr1	6159284	6159299	(GGAA)4
chr1	6169881	6169898	(ATTAAA)3
chr1	6172204	6172221	(AATGAC)3
chr1	6197370	6197389	(GGTTG)4
chr1	6200829	6200848	(TTCC)5
chr1	6212799	6212813	(GGCGG)3
chr1	6214585	6214599	(TCGGG)3
chr1	6252592	6252607	(AAAT)4
chr1	6278331	6278348	(TAT)6
chr1	6303075	6303089	(CATGT)3
chr1	6332028	6332051	(TTTTTA)4
chr1	6353351	6353370	(GGGTT)4
chr1	6353436	6353450	(CAACC)3
chr1	6361243	6361258	(ATTT)4
chr1	6382109	6382123	(GTTGG)3
chr1	6392081	6392095	(AGA)5
chr1	6419672	6419692	(GGA)7
chr1	6425283	6425300	(ATC)6
chr1	6539341	6539355	(AGA)5
chr1	6643791	6643805	(ATTTT)3
chr1	6654543	6654566	(AAAAAC)4
chr1	6672138	6672153	(CTTT)4
chr1	6675967	6675981	(AATAG)3
chr1	6686893	6686907	(TCT)5
chr1	6771327	6771341	(AGCCG)3
chr1	6773620	6773639	(AATT)5
chr1	6784406	6784425	(ATTT)5
chr1	6813316	6813336	(TTAATAT)3
chr1	6876017	6876031	(GAG)5
chr1	6911096	6911113	(AAG)6
chr1	6923738	6923757	(AACAA)4
chr1	6936124	6936141	(AAT)6
chr1	6965675	6965689	(TTG)5
chr1	7025499	7025513	(AAG)5
chr1	7044984	7045004	(GGTTTAG)3
chr1	7076056	7076070	(AAAAT)3
chr1	7165280	7165304	(AAAAT)5
chr1	7193463	7193483	(TTTAGTT)3
chr1	7231458	7231475	(TTGTTT)3
chr1	7256016	7256033	(TTTTGT)3
chr1	7298435	7298449	(TTTTA)3
chr1	7332004	7332021	(AGAAAA)3
chr1	7361189	7361204	(TTTA)4
chr1	7389870	7389884	(TTC)5
chr1	7420381	7420395	(TTC)5
chr1	7428763	7428780	(CACGTG)3
chr1	7429032	7429051	(AAAT)5
chr1	7462682	7462705	(ATGTTTAT)3
chr1	7529044	7529061	(TTCTTT)3
chr1	7721006	7721021	(GTAT)4
chr1	7927298	7927318	(AAACCCT)3
chr1	7947456	7947470	(AACAT)3
chr1	7985270	7985284	(TTTTA)3
chr1	7998179	7998199	(AGTGACG)3
chr1	8020981	8020996	(AATA)4
chr1	8037740	8037754	(AAT)5
chr1	8055226	8055243	(AAAAGG)3
chr1	8166728	8166745	(CAC)6
chr1	8167966	8167983	(TTATTT)3
chr1	8179533	8179553	(GAA)7
chr1	8213854	8213874	(GAAAAGA)3
chr1	8265596	8265616	(GTTGAAG)3
chr1	8315745	8315764	(TTAT)5
chr1	8352446	8352465	(AAAAT)4
chr1	8367482	8367497	(AATT)4
chr1	8379951	8379965	(TTAAA)3
chr1	8380584	8380601	(AAT)6
chr1	8385060	8385083	(TGTTTA)4
chr1	8419769	8419789	(ATTCTTT)3
chr1	8427406	8427425	(AATA)5
chr1	8451908	8451925	(ATGTCA)3
chr1	8452062	8452076	(ATATC)3
chr1	8483649	8483663	(GGGTT)3
chr1	8492572	8492589	(TGACAT)3
chr1	8494602	8494619	(AAT)6
chr1	8529507	8529524	(CTT)6
chr1	8534606	8534623	(AAATAA)3
chr1	8634244	8634267	(ATAA)6
chr1	8702184	8702203	(TTTTA)4
chr1	8710113	8710130	(ATGTCA)3
chr1	8722853	8722867	(TTTTA)3
chr1	8737222	8737239	(TTTTTC)3
chr1	8750207	8750239	(GAA)11
chr1	8804936	8804985	(AAAAG)10
chr1	8805326	8805341	(ATTT)4
chr1	8858009	8858023	(TTTGG)3
chr1	8873337	8873351	(CTT)5
chr1	8903138	8903155	(TCCTTT)3
chr1	8926894	8926908	(AAATA)3
chr1	8963831	8963850	(TTTA)5
chr1	9109021	9109062	(AAAAAGA)6
chr1	9137306	9137326	(AAACAAA)3
chr1	9208351	9208365	(ATT)5
chr1	9212024	9212039	(ATAA)4
chr1	9263443	9263462	(AGAAA)4
chr1	9434457	9434471	(TCA)5
chr1	9455007	9455024	(CTTGCC)3
chr1	9466179	9466193	(GAGCC)3
chr1	9466920	9466937	(TGACAT)3
chr1	9467626	9467643	(TGTTTT)3
chr1	9543878	9543892	(TTC)5
chr1	9546955	9546969	(TATTT)3
chr1	9555807	9555824	(ATGTCA)3
chr1	9582176	9582193	(ACAAAT)3
chr1	9602657	9602671	(AAGAA)3
chr1	9608077	9608094	(TTCTTT)3
chr1	9611455	9611475	(TTA)7
chr1	9650114	9650129	(AAAT)4
chr1	9675302	9675319	(ATGTCA)3
chr1	9759033	9759052	(ATAC)5
chr1	9806149	9806163	(AACGT)3
chr1	9812755	9812775	(TTC)7
chr1	9826150	9826179	(CTAATT)5
chr1	9846885	9846902	(TTTTCT)3
chr1	9849894	9849920	(TTC)9
chr1	9858605	9858619	(AAAAG)3
chr1	9860179	9860196	(TTGGGC)3
chr1	9900077	9900092	(TTTA)4
chr1	9939278	9939292	(CAATC)3
chr1	9948367	9948387	(TTTTTAT)3
chr1	9974031	9974054	(TAAATTAG)3
chr1	9982081	9982104	(TCACTC)4
chr1	10049874	10049888	(TAG)5
chr1	10066107	10066121	(AAT)5
chr1	10068066	10068085	(AAAAT)4
chr1	10115829	10115846	(TTCTTT)3
chr1	10118536	10118550	(GGCTC)3
chr1	10141019	10141036	(TGTGGC)3
chr1	10149787	10149802	(AAAT)4
chr1	10155586	10155609	(GGGTACAA)3
chr1	10161751	10161768	(TTCCTT)3
chr1	10169426	10169446	(ATT)7
chr1	10185775	10185794	(TCTT)5
chr1	10298730	10298744	(CATTC)3
chr1	10299861	10299878	(TCCTCT)3
chr1	10334451	10334468	(GAATTT)3
chr1	10344669	10344686	(TTA)6
chr1	10374346	10374366	(TTTTTTC)3
chr1	10380625	10380652	(TTTA)7
chr1	10393800	10393819	(CAAAA)4
chr1	10396678	10396701	(GAG)8
chr1	10437430	10437447	(ATA)6
chr1	10455926	10455952	(CTT)9
chr1	10455958	10455975	(TCT)6
chr1	10456034	10456048	(CTT)5
chr1	10457684	10457701	(AAT)6
chr1	10466392	10466407	(ATTA)4
chr1	10553815	10553829	(TTAAA)3
chr1	10592288	10592305	(CTTTTC)3
chr1	10592783	10592812	(TTTTC)6
chr1	10593949	10593966	(CAAAAA)3
chr1	10609634	10609658	(ATGAT)5
chr1	10615613	10615627	(CAACC)3
chr1	10682510	10682524	(TTC)5
chr1	10718176	10718193	(CTA)6
chr1	10735898	10735912	(TGTTT)3
chr1	10777599	10777626	(TTTC)7
chr1	10777860	10777874	(TTG)5
chr1	10826763	10826782	(AATA)5
chr1	10850555	10850569	(GGC)5
chr1	10857401	10857415	(TTTCT)3
chr1	10969614	10969628	(TTA)5
chr1	10987144	10987163	(TCTT)5
chr1	11012858	11012875	(TTTTTG)3
chr1	11015596	11015613	(AGAGAA)3
chr1	11018723	11018737	(GGAAG)3
chr1	11018764	11018779	(GGAG)4
chr1	11056240	11056254	(CCA)5
chr1	11093864	11093881	(GTGGTC)3
chr1	11120520	11120535	(ATAC)4
chr1	11169726	11169743	(TTTTAT)3
chr1	11192611	11192625	(AAAAC)3
chr1	11349592	11349615	(CAATCA)4
chr1	11498078	11498095	(AATAAA)3
chr1	11498096	11498110	(AAAAG)3
chr1	11506535	11506564	(GAGCTG)5
chr1	11515402	11515416	(GATTT)3
chr1	11519352	11519372	(AGT)7
chr1	11548973	11548990	(TTA)6
chr1	11553580	11553594	(TCA)5
chr1	11581575	11581589	(GCT)5
chr1	11588672	11588686	(AGAAA)3
chr1	11613133	11613147	(TTATT)3
chr1	11638451	11638466	(AATA)4
chr1	11716346	11716360	(TATCC)3
chr1	11722796	11722813	(ATGTCA)3
chr1	11765807	11765824	(AAAAAT)3
chr1	11816667	11816681	(CGGCT)3
chr1	11827383	11827397	(CCCAA)3
chr1	11865123	11865137	(TTTTC)3
chr1	11894211	11894228	(TTGACA)3
chr1	11894301	11894324	(TGACAT)4
chr1	11895436	11895453	(GATTTG)3
chr1	11897234	11897249	(AAGA)4
chr1	11928466	11928481	(AAAT)4
chr1	11928492	11928506	(AAAAG)3
chr1	11949472	11949507	(CTT)12
chr1	11953168	11953185	(TTTTTC)3
chr1	11955181	11955196	(TTAT)4
chr1	11958866	11958889	(AAT)8
chr1	11976097	11976114	(CCTTTA)3
chr1	12039078	12039092	(AGG)5
chr1	12067997	12068021	(TCTTT)5
chr1	12082059	12082078	(AAAAT)4
chr1	12092435	12092449	(AAAAG)3
chr1	12102576	12102610	(AACAAAA)5
chr1	12127534	12127554	(AAAAAGA)3
chr1	12149169	12149183	(TATTG)3
chr1	12174759	12174773	(GAAAA)3
chr1	12209836	12209877	(AGAAAA)7
chr1	12220662	12220679	(TTTTTG)3
chr1	12225253	12225270	(GTGGAG)3
chr1	12268089	12268106	(ATGTCA)3
chr1	12520661	12520681	(AAG)7
chr1	12597046	12597069	(CTTTTT)4
chr1	12607853	12607867	(AACCC)3
chr1	12637234	12637251	(TGGCAA)3
chr1	12646584	12646601	(TAT)6
chr1	12646883	12646898	(AAAG)4
chr1	12660434	12660448	(TCT)5
chr1	12675313	12675340	(AAAG)7
chr1	12685713	12685728	(AATT)4
chr1	12737968	12737982	(TTTTG)3
chr1	12738456	12738473	(CTT)6
chr1	12776830	12776844	(TTTTA)3
chr1	12799862	12799903	(TTTTCC)7
chr1	12806876	12806890	(AATTA)3
chr1	12814107	12814122	(ACAT)4
chr1	12815137	12815152	(ATAC)4
chr1	12857219	12857236	(AAT)6
chr1	12881221	12881235	(AATAA)3
chr1	12885827	12885841	(ACAAA)3
chr1	12958066	12958080	(TCGGC)3
chr1	12958615	12958629	(GAA)5
chr1	13025693	13025716	(TTTATT)4
chr1	13070110	13070124	(TCTTC)3
chr1	13151609	13151633	(TTGGG)5
chr1	13153194	13153211	(GAGAGG)3
chr1	13155506	13155526	(GAA)7
chr1	13158196	13158215	(AAAT)5
chr1	13190584	13190601	(TTG)6
chr1	13193721	13193740	(TTTTA)4
chr1	13220359	13220373	(TAT)5
chr1	13240708	13240728	(CTTTCTT)3
chr1	13249641	13249661	(AAC)7
chr1	13298912	13298926	(TTTTC)3
chr1	13346406	13346423	(AGAAAA)3
chr1	13365422	13365439	(TTGGGC)3
chr1	13389148	13389162	(TTG)5
chr1	13441819	13441834	(ATAA)4
chr1	13445507	13445521	(TTCTT)3
chr1	13455633	13455647	(ATTTT)3
chr1	13471911	13471925	(GAA)5
chr1	13495223	13495242	(CAACC)4
chr1	13540559	13540573	(AAACA)3
chr1	13561915	13561929	(TTC)5
chr1	13562026	13562040	(TCT)5
chr1	13600990	13601005	(GAAG)4
chr1	13681468	13681483	(ACAA)4
chr1	13692754	13692771	(AAT)6
chr1	13701601	13701618	(GAAAAA)3
chr1	13709368	13709383	(ATTA)4
chr1	13710556	13710570	(ACCCA)3
chr1	13750193	13750207	(TTTTC)3
chr1	13813850	13813869	(AAAG)5
chr1	13815198	13815217	(AAAAG)4
chr1	13818882	13818896	(AGCCG)3
chr1	13818925	13818939	(AGCCG)3
chr1	13851976	13851993	(AGA)6
chr1	13875939	13875953	(TTTAT)3
chr1	13881022	13881041	(TATT)5
chr1	13904524	13904541	(AAT)6
chr1	13946448	13946465	(TCT)6
chr1	13946477	13946491	(TTC)5
chr1	13970818	13970837	(TCAGA)4
chr1	13978880	13978921	(TTAGATT)6
chr1	13985612	13985627	(TCCA)4
chr1	14010507	14010533	(ATA)9
chr1	14021869	14021886	(TTC)6
chr1	14023762	14023779	(CAAGAA)3
chr1	14066101	14066115	(GAA)5
chr1	14073543	14073563	(CCCAAAT)3
chr1	14088559	14088573	(GAG)5
chr1	14138972	14139013	(TTC)14
chr1	14147114	14147128	(CTCGG)3
chr1	14198394	14198420	(AAG)9
chr1	14218189	14218218	(AGAAAG)5
chr1	14233525	14233539	(TTCTT)3
chr1	14252405	14252419	(GAA)5
chr1	14263080	14263097	(AAAATT)3
chr1	14268557	14268576	(AAAT)5
chr1	14280687	14280710	(TGTTTT)4
chr1	14305571	14305602	(TTTC)8
chr1	14314590	14314607	(TGACAT)3
chr1	14323153	14323168	(AAAG)4
chr1	14323172	14323192	(AAG)7
chr1	14361178	14361197	(TTGGG)4
chr1	14376971	14376985	(TTTAG)3
chr1	14381913	14381930	(TTTTCT)3
chr1	14405625	14405639	(TAT)5
chr1	14407179	14407193	(TTC)5
chr1	14412722	14412741	(TTGGG)4
chr1	14414900	14414917	(GAAACT)3
chr1	14427107	14427126	(TTTAT)4
chr1	14440109	14440123	(AGAAG)3
chr1	14546878	14546895	(TAAAAT)3
chr1	14547084	14547098	(TTA)5
chr1	14568249	14568290	(TTTCCCA)6
chr1	14569470	14569490	(TTA)7
chr1	14580557	14580574	(AAACAA)3
chr1	14738138	14738158	(AGAAAAG)3
chr1	14738344	14738364	(TGTAGAT)3
chr1	14749624	14749638	(AAAAT)3
chr1	14795532	14795546	(TTA)5
chr1	14811959	14811979	(TTTTCTT)3
chr1	14838935	14838952	(TTTGCT)3
chr1	14842148	14842165	(TTTTGT)3
chr1	14866694	14866709	(TTTC)4
chr1	14869356	14869373	(CAA)6
chr1	14870269	14870283	(AAG)5
chr1	14871411	14871425	(CAATT)3
chr1	14898560	14898577	(TAGGTT)3
chr1	14903763	14903782	(AATA)5
chr1	14907877	14907891	(ATTTC)3
chr1	14922607	14922626	(AAAG)5
chr1	14925874	14925888	(GAAAG)3
chr1	14941548	14941574	(GAA)9
chr1	14947994	14948008	(ATTTT)3
chr1	14988590	14988607	(TTTTTC)3
chr1	14998332	14998346	(CTT)5
chr1	15048737	15048757	(TAT)7
chr1	15048782	15048799	(TTC)6
chr1	15054965	15054985	(TTTAGGA)3
chr1	15059864	15059878	(AACAA)3
chr1	15077398	15077418	(TTA)7
chr1	15122029	15122043	(ATA)5
chr1	15171471	15171485	(CCACT)3
chr1	15184499	15184513	(GAAAA)3
chr1	15205038	15205055	(AATTTG)3
chr1	15210118	15210147	(GCCATT)5
chr1	15224233	15224247	(AAAAT)3
chr1	15246189	15246203	(TTATT)3
chr1	15246757	15246774	(TGGGCC)3
chr1	15255035	15255052	(AATGGA)3
chr1	15261289	15261303	(TAGTT)3
chr1	15262398	15262417	(TTTTC)4
chr1	15263990	15264007	(TTG)6
chr1	15267561	15267578	(GAA)6
chr1	15287223	15287238	(TATT)4
chr1	15306220	15306234	(TTTTG)3
chr1	15307222	15307236	(AACCC)3
chr1	15352142	15352171	(GCATAA)5
chr1	15387614	15387631	(TTGATT)3
chr1	15400632	15400649	(CTT)6
chr1	15419506	15419520	(TGG)5
chr1	15457106	15457123	(AAT)6
chr1	15469194	15469208	(AAT)5
chr1	15477195	15477210	(ATTT)4
chr1	15477758	15477781	(TTTTGG)4
chr1	15487019	15487042	(TTCT)6
chr1	15496109	15496126	(TTC)6
chr1	15603009	15603023	(AAAAC)3
chr1	15737666	15737683	(AGAAAA)3
chr1	15773930	15773944	(CAACC)3
chr1	15803191	15803208	(ACCCAA)3
chr1	15840387	15840401	(CTTTT)3
chr1	15859170	15859185	(TTAT)4
chr1	15918049	15918064	(AAAT)4
chr1	15922383	15922400	(GTTTTG)3
chr1	15951485	15951502	(AAG)6
chr1	15961852	15961869	(TTTTCT)3
chr1	15967090	15967109	(CACT)5
chr1	15972643	15972658	(AAAG)4
chr1	15985556	15985576	(GAA)7
chr1	15986814	15986828	(AAAAC)3
chr1	16000370	16000384	(TGTGA)3
chr1	16003944	16003961	(AATCGA)3
chr1	16005958	16005977	(CTTTT)4
chr1	16006499	16006525	(TTC)9
chr1	16010949	16010968	(AATT)5
chr1	16014107	16014121	(ATTTG)3
chr1	16014483	16014500	(TAT)6
chr1	16015507	16015524	(GATAAA)3
chr1	16028332	16028358	(TTCTTTTTC)3
chr1	16039496	16039510	(TAAAA)3
chr1	16049748	16049762	(AAT)5
chr1	16055053	16055067	(CGA)5
chr1	16057787	16057814	(AAAAAGA)4
chr1	16066065	16066092	(TTTCTTC)4
chr1	16075238	16075253	(TATT)4
chr1	16075561	16075580	(CTCTC)4
chr1	16097043	16097058	(TATG)4
chr1	16113445	16113462	(CTTATT)3
chr1	16180184	16180203	(ACAT)5
chr1	16211619	16211634	(ATAA)4
chr1	16253263	16253286	(CCTTCT)4
chr1	16283897	16283920	(TTC)8
chr1	16321484	16321501	(AAG)6
chr1	16391389	16391415	(TGTTTATGA)3
chr1	16467137	16467156	(AAAAG)4
chr1	16491952	16491972	(AAAAGAA)3
chr1	16502095	16502109	(TCTTT)3
chr1	16504587	16504601	(TGGCA)3
chr1	16513245	16513264	(CTTT)5
chr1	16524270	16524290	(AAT)7
chr1	16534232	16534251	(AATTT)4
chr1	16534732	16534746	(ATC)5
chr1	16544919	16544936	(AAAATC)3
chr1	16546926	16546941	(AAGA)4
chr1	16565690	16565710	(TAATTGC)3
chr1	16594064	16594088	(TTTAT)5
chr1	16618554	16618571	(TTA)6
chr1	16626864	16626878	(TTTCT)3
chr1	16628816	16628833	(TTTTTC)3
chr1	16641068	16641082	(TTG)5
chr1	16647587	16647602	(AAAT)4
chr1	16718451	16718474	(TTTC)6
chr1	16738677	16738694	(ATGTCA)3
chr1	16738831	16738845	(ATATC)3
chr1	16791974	16791991	(ATA)6
chr1	16793205	16793224	(AAAC)5
chr1	16815237	16815263	(TTTTTTTAC)3
chr1	16848861	16848878	(AAT)6
chr1	16867248	16867267	(TCTT)5
chr1	16888378	16888392	(AAAAT)3
chr1	16891185	16891199	(AAT)5
chr1	16906518	16906532	(CTTTT)3
chr1	16908223	16908237	(TTTGA)3
chr1	16908984	16909003	(AAATC)4
chr1	16909112	16909126	(AAAAG)3
chr1	16929046	16929060	(GTTGA)3
chr1	16937288	16937302	(TCTTT)3
chr1	16945559	16945576	(TTTTCT)3
chr1	16953298	16953313	(AAAG)4
chr1	16954306	16954323	(AAACAT)3
chr1	16956859	16956876	(AAAAAT)3
chr1	16959506	16959532	(TCT)9
chr1	16961826	16961840	(TAA)5
chr1	17030143	17030158	(TTTA)4
chr1	17046311	17046330	(AAATA)4
chr1	17082854	17082871	(ATT)6
chr1	17084119	17084136	(GCC)6
chr1	17132559	17132573	(CGC)5
chr1	17138014	17138034	(TTTACTT)3
chr1	17163250	17163267	(TGACAT)3
chr1	17170788	17170802	(AAG)5
chr1	17215541	17215555	(CAACC)3
chr1	17325585	17325602	(TTTTAT)3
chr1	17334833	17334847	(GAA)5
chr1	17336535	17336549	(CCG)5
chr1	17338898	17338917	(AAGA)5
chr1	17345315	17345334	(ACTTT)4
chr1	17349981	17349995	(TAT)5
chr1	17361693	17361708	(TTTC)4
chr1	17427733	17427753	(AAG)7
chr1	17488860	17488880	(AAAAAGA)3
chr1	17587360	17587377	(CTT)6
chr1	17982707	17982724	(TTTTCT)3
chr1	18060025	18060059	(GAAAA)7
chr1	18074287	18074304	(GGTCGA)3
chr1	18091310	18091324	(CTT)5
chr1	18132886	18132900	(AAT)5
chr1	18150325	18150342	(TGACAT)3
chr1	18161261	18161275	(ACATA)3
chr1	18191861	18191884	(AGAGGT)4
chr1	18205775	18205792	(ATT)6
chr1	18209910	18209939	(ATT)10
chr1	18241861	18241890	(TTC)10
chr1	18246886	18246909	(TCTT)6
chr1	18248783	18248797	(TCAAA)3
chr1	18296400	18296417	(ATTTTA)3
chr1	18458054	18458068	(TTTTA)3
chr1	18461349	18461366	(AAAGAA)3
chr1	18551756	18551770	(TATTT)3
chr1	18602082	18602096	(AGA)5
chr1	18609914	18609929	(AAAT)4
chr1	18629367	18629381	(TTAAT)3
chr1	18689481	18689495	(ATA)5
chr1	18692067	18692084	(ATTACT)3
chr1	18692783	18692800	(TAA)6
chr1	18704747	18704762	(AGAA)4
chr1	18704802	18704825	(AAAG)6
chr1	18780549	18780566	(TAAAAT)3
chr1	18792207	18792226	(ATAA)5
chr1	18803722	18803736	(TTGGG)3
chr1	18818208	18818222	(GTTTT)3
chr1	18844750	18844769	(TATT)5
chr1	18928388	18928402	(TTTTC)3
chr1	18936314	18936333	(AAAAG)4
chr1	18986345	18986359	(AAGAA)3
chr1	19143870	19143887	(TTTTTA)3
chr1	19161902	19161919	(TTGAAT)3
chr1	19170182	19170199	(GTCAAG)3
chr1	19193980	19193997	(TTC)6
chr1	19198673	19198690	(TTCTTT)3
chr1	19203587	19203604	(AAT)6
chr1	19229353	19229373	(GATTTGG)3
chr1	19255741	19255760	(ATAAA)4
chr1	19261944	19261979	(TTTTTC)6
chr1	19264246	19264269	(TTTA)6
chr1	19284409	19284423	(CTTTT)3
chr1	19290066	19290080	(TTC)5
chr1	19332679	19332699	(TCT)7
chr1	19372347	19372361	(GAACC)3
chr1	19390181	19390201	(TTAACTT)3
chr1	19473928	19473942	(TAAAA)3
chr1	19500839	19500853	(AAT)5
chr1	19508404	19508424	(TTTAGGG)3
chr1	19620966	19620980	(TCCCA)3
chr1	19623929	19623952	(GAA)8
chr1	19625254	19625268	(ATT)5
chr1	19626351	19626374	(GAA)8
chr1	19680662	19680677	(AAAC)4
chr1	19734601	19734618	(GAATGA)3
chr1	19776202	19776231	(TTTTTCTTTT)3
chr1	19800275	19800289	(CTT)5
chr1	19804710	19804727	(AGATAA)3
chr1	19886099	19886116	(TTTCTT)3
chr1	19894869	19894883	(CCA)5
chr1	19910702	19910719	(TTA)6
chr1	19918442	19918456	(TTA)5
chr1	19920726	19920745	(AACA)5
chr1	19943143	19943169	(AAAATAAAT)3
chr1	19954772	19954789	(CTT)6
chr1	19956905	19956920	(TTCT)4
chr1	19975593	19975610	(AAT)6
chr1	20061239	20061253	(AAG)5
chr1	20062843	20062858	(AAAG)4
chr1	20146012	20146026	(TTC)5
chr1	20155179	20155193	(TTTTC)3
chr1	20155528	20155545	(TGGTAG)3
chr1	20158602	20158625	(ATC)8
chr1	20164094	20164117	(TGTCTGTG)3
chr1	20170971	20170988	(AATCCT)3
chr1	20221376	20221399	(TTA)8
chr1	20236304	20236323	(AAAT)5
chr1	20255526	20255546	(TTC)7
chr1	20255547	20255562	(TTTC)4
chr1	20257061	20257075	(ATT)5
chr1	20257291	20257320	(TAATTG)5
chr1	20259795	20259814	(AATA)5
chr1	20284925	20284939	(TAA)5
chr1	20350650	20350664	(ATC)5
chr1	20407963	20407982	(TCTTT)4
chr1	20439945	20439962	(ATA)6
chr1	20439963	20439983	(GTA)7
chr1	20444388	20444405	(AGG)6
chr1	20465657	20465677	(GAAAAAA)3
chr1	20465914	20465933	(TGTT)5
chr1	20467382	20467401	(TTTGC)4
chr1	20467402	20467451	(TTTTC)10
chr1	20501518	20501532	(AAT)5
chr1	20512708	20512725	(AAT)6
chr1	20536863	20536882	(ATAA)5
chr1	20550896	20550915	(TCTAT)4
chr1	20557749	20557793	(AAAAG)9
chr1	20565946	20565961	(AAAG)4
chr1	20619637	20619666	(TTCATC)5
chr1	20667139	20667162	(ATAC)6
chr1	20690198	20690215	(AAAAAG)3
chr1	20698571	20698585	(AAAGA)3
chr1	20703700	20703714	(TTTTG)3
chr1	20745268	20745297	(TTTTC)6
chr1	20756970	20756985	(CTTT)4
chr1	20762286	20762301	(TTCT)4
chr1	20788536	20788551	(AAAC)4
chr1	20791594	20791609	(TATT)4
chr1	20830482	20830520	(AAG)13
chr1	20831563	20831582	(TCTCT)4
chr1	20852413	20852448	(AGA)12
chr1	20854357	20854371	(TATTT)3
chr1	20870560	20870580	(TTTTATT)3
chr1	20882904	20882918	(TATTT)3
chr1	20899182	20899201	(AATA)5
chr1	20907580	20907594	(ATT)5
chr1	20927608	20927622	(CTTTT)3
chr1	20929617	20929634	(TTA)6
chr1	20983507	20983526	(CCTC)5
chr1	20991738	20991757	(GGTTC)4
chr1	20997460	20997480	(TAAACTA)3
chr1	21105655	21105669	(GAA)5
chr1	21115957	21115974	(TTATCA)3
chr1	21129117	21129132	(ACAT)4
chr1	21207919	21207938	(GAGAT)4
chr1	21326917	21326931	(ATGAT)3
chr1	21472216	21472230	(AAG)5
chr1	21491052	21491066	(GGC)5
chr1	21493909	21493926	(ATA)6
chr1	21539571	21539585	(GTTTG)3
chr1	21540483	21540497	(AAAAG)3
chr1	21568406	21568432	(TTA)9
chr1	21593753	21593767	(AAAAG)3
chr1	21710139	21710156	(AAAAGG)3
chr1	21711791	21711818	(AAGA)7
chr1	21783204	21783219	(TTTC)4
chr1	21783462	21783491	(TAAAAA)5
chr1	21981484	21981501	(TGACAT)3
chr1	22002403	22002420	(TTCTTT)3
chr1	22019626	22019643	(TTATGC)3
chr1	22065690	22065717	(CTTTCAC)4
chr1	22088538	22088552	(ATTTC)3
chr1	22090022	22090051	(TTC)10
chr1	22104223	22104242	(AAAT)5
chr1	22152619	22152642	(ATAG)6
chr1	22171080	22171099	(TTTC)5
chr1	22203448	22203467	(TTTTC)4
chr1	22218982	22218996	(TAA)5
chr1	22221999	22222019	(AAGAGAA)3
chr1	22253958	22253981	(AAAAGAAA)3
chr1	22261867	22261893	(ATT)9
chr1	22273657	22273680	(GAA)8
chr1	22287720	22287737	(TTC)6
chr1	22287782	22287796	(CTT)5
chr1	22293727	22293756	(CATATA)5
chr1	22296012	22296027	(AAAT)4
chr1	22296708	22296722	(TAA)5
chr1	22314168	22314183	(TTTA)4
chr1	22317141	22317160	(TATTT)4
chr1	22337520	22337535	(TTTA)4
chr1	22339141	22339161	(TTC)7
chr1	22346297	22346320	(GAA)8
chr1	22351131	22351145	(TATTT)3
chr1	22352047	22352067	(TTCAAAA)3
chr1	22353641	22353655	(AAACT)3
chr1	22365216	22365230	(TCC)5
chr1	22386139	22386153	(ACAAT)3
chr1	22492422	22492436	(GAT)5
chr1	22569496	22569513	(AAAAGG)3
chr1	22629505	22629522	(TTC)6
chr1	22679678	22679695	(CTTTTT)3
chr1	22712461	22712478	(AAGAGG)3
chr1	22755483	22755497	(TTTTA)3
chr1	22796491	22796505	(AAAAG)3
chr1	22832259	22832273	(AAAAT)3
chr1	22907482	22907501	(TATT)5
chr1	22967338	22967358	(TTC)7
chr1	23006908	23006923	(AAAC)4
chr1	23015783	23015800	(TTGACA)3
chr1	23059297	23059314	(GAAGAT)3
chr1	23078422	23078436	(TAAAA)3
chr1	23121735	23121749	(GAA)5
chr1	23145190	23145213	(TTGAACGA)3
chr1	23200595	23200612	(AAACAA)3
chr1	23207073	23207090	(GCTCCA)3
chr1	23315163	23315180	(AAATTC)3
chr1	23342560	23342592	(CAA)11
chr1	23379919	23379936	(TTG)6
chr1	23379939	23379956	(GTC)6
chr1	23421840	23421863	(TCT)8
chr1	23439205	23439220	(ATTT)4
chr1	23465888	23465902	(GAAAA)3
chr1	23583089	23583103	(CCG)5
chr1	23682101	23682116	(TAAA)4
chr1	23716244	23716259	(AAAT)4
chr1	23725025	23725042	(AAAAAC)3
chr1	23725282	23725301	(AAATA)4
chr1	23733063	23733080	(TTC)6
chr1	23763528	23763542	(ATTAA)3
chr1	23799075	23799090	(TTTC)4
chr1	23880580	23880597	(TTTTTA)3
chr1	23903775	23903792	(GACTTT)3
chr1	24026950	24026964	(AAAGA)3
chr1	24037897	24037916	(ATTTT)4
chr1	24164572	24164586	(GCATC)3
chr1	24168813	24168830	(TTTTGT)3
chr1	24195303	24195317	(CTCTT)3
chr1	24222901	24222915	(CTCGG)3
chr1	24222922	24222936	(CTCGA)3
chr1	24231848	24231875	(ATAC)7
chr1	24248042	24248065	(TAGAAG)4
chr1	24285364	24285379	(AAAT)4
chr1	24323861	24323890	(TCTCTT)5
chr1	24372906	24372923	(CAAAAA)3
chr1	24427245	24427259	(TAT)5
chr1	24436567	24436584	(AAAAGG)3
chr1	24505170	24505184	(CTTTT)3
chr1	24625434	24625457	(TCT)8
chr1	24634601	24634615	(AAAAG)3
chr1	24727149	24727181	(TCT)11
chr1	24759485	24759505	(GAATGAA)3
chr1	24844700	24844714	(CGGCT)3
chr1	24844770	24844794	(CGGCT)5
chr1	24864384	24864399	(AAAG)4
chr1	24988276	24988295	(ATTTT)4
chr1	24995092	24995111	(ATTTT)4
chr1	25029948	25029971	(GAA)8
chr1	25044684	25044699	(ACGA)4
chr1	25076389	25076403	(AAAAG)3
chr1	25083958	25083972	(TAA)5
chr1	25084985	25085000	(TTTA)4
chr1	25202080	25202094	(TCT)5
chr1	25237611	25237625	(TTTCC)3
chr1	25294113	25294130	(ATA)6
chr1	25301943	25301957	(GAGCC)3
chr1	25325857	25325876	(AAAAG)4
chr1	25353490	25353531	(TTTATTT)6
chr1	25356891	25356906	(ATTT)4
chr1	25362468	25362482	(ACCCG)3
chr1	25362490	25362504	(TCGGT)3
chr1	25362667	25362681	(CGGGT)3
chr1	25364775	25364822	(AAAAGA)8
chr1	25366053	25366070	(AAAAAG)3
chr1	25380038	25380064	(AGG)9
chr1	25496693	25496707	(GTTTT)3
chr1	25510090	25510109	(ATTTT)4
chr1	25606622	25606639	(CATAAG)3
chr1	25657841	25657858	(CAAATT)3
chr1	25694677	25694700	(TGACAT)4
chr1	25729006	25729025	(AAAT)5
chr1	25790287	25790310	(AAAG)6
chr1	25834212	25834229	(TTC)6
chr1	25842826	25842853	(AAAT)7
chr1	25855334	25855348	(CTT)5
chr1	25907519	25907533	(CTT)5
chr1	25925897	25925911	(TCT)5
chr1	25945665	25945679	(GAAAA)3
chr1	25962750	25962767	(AAATTC)3
chr1	25964448	25964462	(TAA)5
chr1	25977132	25977146	(TTA)5
chr1	25998943	25998960	(AATTTT)3
chr1	26001329	26001344	(AAGA)4
chr1	26006561	26006575	(CAA)5
chr1	26010349	26010366	(TGACAT)3
chr1	26012657	26012674	(AAGATT)3
chr1	26026356	26026370	(GGGTT)3
chr1	26026376	26026390	(TTAGG)3
chr1	26093859	26093876	(ATTAGG)3
chr1	26109891	26109905	(CAAAT)3
chr1	26218327	26218341	(AAAAT)3
chr1	26285766	26285780	(TTTTA)3
chr1	26293088	26293117	(AAAAGA)5
chr1	26294388	26294414	(TTA)9
chr1	26305263	26305280	(AAAAAG)3
chr1	26305482	26305499	(TAA)6
chr1	26315131	26315148	(AGGTAG)3
chr1	26322265	26322282	(TGA)6
chr1	26328534	26328551	(AATTCA)3
chr1	26385926	26385940	(TCTTT)3
chr1	26387402	26387416	(ACT)5
chr1	26387421	26387438	(CTT)6
chr1	26426905	26426928	(ATAATT)4
chr1	26461997	26462011	(CTCGA)3
chr1	26471001	26471018	(AAGATG)3
chr1	26476469	26476483	(TTG)5
chr1	26482589	26482606	(GAA)6
chr1	26496710	26496727	(AATTTA)3
chr1	26498496	26498513	(AGA)6
chr1	26498564	26498598	(AGAAA)7
chr1	26528300	26528317	(CTTTTT)3
chr1	26542599	26542616	(AAT)6
chr1	26545918	26545935	(CCGGCT)3
chr1	26566055	26566069	(TTATT)3
chr1	26604873	26604893	(CTTGCCA)3
chr1	26611490	26611504	(CCATT)3
chr1	26613354	26613371	(TTA)6
chr1	26621002	26621025	(GATTTA)4
chr1	26714312	26714329	(CATCAA)3
chr1	26741934	26741948	(ATA)5
chr1	26761077	26761092	(TTTC)4
chr1	26761986	26762006	(CATTATT)3
chr1	26825411	26825426	(TTTA)4
chr1	26838202	26838216	(CTT)5
chr1	26849450	26849473	(GAAA)6
chr1	27164305	27164328	(TTTTCC)4
chr1	27169439	27169454	(TTCT)4
chr1	27188650	27188664	(TAA)5
chr1	27225817	27225836	(TTTTC)4
chr1	27257049	27257063	(AAAAG)3
chr1	27271102	27271125	(CTTC)6
chr1	27308326	27308341	(AAAT)4
chr1	27318057	27318071	(CTC)5
chr1	27331222	27331239	(ATC)6
chr1	27347219	27347236	(TATTCA)3
chr1	27355093	27355107	(TAT)5
chr1	27379971	27379986	(CAAC)4
chr1	27384565	27384579	(TAAAA)3
chr1	27402503	27402520	(TTTTCT)3
chr1	27411857	27411874	(TTGATT)3
chr1	27433078	27433102	(ATTTT)5
chr1	27445391	27445408	(CGATCT)3
chr1	27518622	27518637	(TTGT)4
chr1	27548476	27548493	(CAAACC)3
chr1	27660204	27660218	(GCAGA)3
chr1	27663469	27663492	(AAT)8
chr1	27667021	27667040	(AAAT)5
chr1	27672381	27672395	(CTTTT)3
chr1	27673661	27673675	(TTA)5
chr1	27674121	27674135	(ATTTT)3
chr1	27676426	27676440	(CAACC)3
chr1	27680660	27680674	(AAT)5
chr1	27682378	27682392	(TTA)5
chr1	27702756	27702775	(ACAT)5
chr1	27714324	27714347	(GAAGAT)4
chr1	27747419	27747445	(ATC)9
chr1	27767912	27767929	(TTC)6
chr1	27780131	27780150	(CTCTC)4
chr1	27784385	27784404	(TTTTA)4
chr1	27790935	27790949	(TCT)5
chr1	27798589	27798603	(AGAGA)3
chr1	27948779	27948798	(AAAAC)4
chr1	27951310	27951333	(CTTTTTTT)3
chr1	27962903	27962918	(AATT)4
chr1	27964599	27964613	(AAATA)3
chr1	27974882	27974899	(AAT)6
chr1	27983246	27983263	(TTTTCT)3
chr1	28049140	28049157	(AGAAAA)3
chr1	28063120	28063135	(ATAA)4
chr1	28073517	28073537	(AAGAAAA)3
chr1	28134127	28134141	(ACAAA)3
chr1	28158832	28158849	(TTTCTC)3
chr1	28170714	28170734	(GAA)7
chr1	28181827	28181841	(AAAAT)3
chr1	28224159	28224176	(GAG)6
chr1	28230090	28230110	(AAC)7
chr1	28231228	28231243	(AACC)4
chr1	28298624	28298641	(TTA)6
chr1	28303220	28303239	(TTAT)5
chr1	28316656	28316670	(TTTTA)3
chr1	28326152	28326166	(AGAAA)3
chr1	28326734	28326748	(CCCAA)3
chr1	28373357	28373371	(TTA)5
chr1	28387320	28387343	(AAT)8
chr1	28463069	28463084	(ATAC)4
chr1	28463089	28463108	(ATAG)5
chr1	28467003	28467029	(GAA)9
chr1	28478231	28478248	(AAAAAT)3
chr1	28478354	28478388	(AAAAG)7
chr1	28488182	28488211	(GTTTTT)5
chr1	28563742	28563756	(GATTC)3
chr1	28644632	28644651	(TTTTC)4
chr1	28712303	28712322	(TTTCT)4
chr1	28729977	28729991	(ATAAT)3
chr1	28740379	28740393	(TTAGA)3
chr1	28805437	28805460	(AGAGAC)4
chr1	28816116	28816130	(GAAAA)3
chr1	28820413	28820433	(TTTCTTT)3
chr1	28823683	28823703	(TTC)7
chr1	28859703	28859720	(TTG)6
chr1	28859987	28860001	(TCTTT)3
chr1	28889186	28889201	(AAAG)4
chr1	28913888	28913905	(TTAAGG)3
chr1	28915524	28915541	(CTTTTT)3
chr1	28944498	28944517	(TTTTC)4
chr1	28952180	28952206	(AAG)9
chr1	28955857	28955871	(ATTTT)3
chr1	28969250	28969264	(AATTA)3
chr1	28985849	28985868	(GAAGT)4
chr1	28987182	28987197	(TTAT)4
chr1	28988078	28988113	(CTT)12
chr1	28994996	28995010	(TTA)5
chr1	28995235	28995249	(AAAAG)3
chr1	29083425	29083442	(AAAAAC)3
chr1	29083556	29083570	(CTA)5
chr1	29084105	29084120	(TTTC)4
chr1	29094223	29094240	(TTA)6
chr1	29130294	29130320	(TTC)9
chr1	29135838	29135855	(ACA)6
chr1	29197554	29197568	(CTCGG)3
chr1	29288169	29288188	(ATTA)5
chr1	29290262	29290276	(TCA)5
chr1	29294480	29294494	(AAAAG)3
chr1	29340365	29340382	(TCATGC)3
chr1	29345169	29345183	(AAT)5
chr1	29359957	29359977	(TTTTTTA)3
chr1	29370347	29370361	(GAA)5
chr1	29371825	29371848	(AAAGAG)4
chr1	29403821	29403835	(TAT)5
chr1	29408173	29408205	(ATC)11
chr1	29417325	29417339	(CTCCT)3
chr1	29426820	29426837	(AGG)6
chr1	29473341	29473358	(AATCAC)3
chr1	29482167	29482186	(TACA)5
chr1	29505103	29505122	(AAAT)5
chr1	29511943	29511960	(TTATTT)3
chr1	29519688	29519717	(AAAAGA)5
chr1	29535906	29535925	(ATTT)5
chr1	29536470	29536484	(AAT)5
chr1	29538130	29538147	(TTTTTA)3
chr1	29541171	29541200	(AAG)10
chr1	29565280	29565295	(AAAC)4
chr1	29584838	29584852	(ATA)5
chr1	29615982	29615997	(TTTA)4
chr1	29624730	29624744	(AAACA)3
chr1	29645219	29645239	(GAA)7
chr1	29650067	29650084	(TTC)6
chr1	29668577	29668596	(AAAAG)4
chr1	29693581	29693601	(TCT)7
chr1	29695672	29695692	(AAG)7
chr1	29706230	29706250	(GAA)7
chr1	29709451	29709465	(GTGAT)3
chr1	29714881	29714900	(TTTTA)4
chr1	29738743	29738769	(TAA)9
chr1	29773052	29773069	(ATATAA)3
chr1	29777076	29777099	(TTTTTC)4
chr1	29782087	29782101	(TTTCT)3
chr1	29867020	29867035	(CTTG)4
chr1	29948150	29948170	(TTTAAAT)3
chr1	29982185	29982205	(TTC)7
chr1	29983508	29983525	(AAC)6
chr1	30116906	30116920	(AGC)5
chr1	30124623	30124637	(AAAAG)3
chr1	30128358	30128372	(TAT)5
chr1	30129758	30129773	(CAAA)4
chr1	30136223	30136238	(ATTT)4
chr1	30136374	30136391	(TTTTTC)3
chr1	30142532	30142549	(GAAAAA)3
chr1	30144417	30144436	(TAAT)5
chr1	30144826	30144846	(AGTATAA)3
chr1	30159494	30159511	(CATTTT)3
chr1	30175132	30175149	(CAT)6
chr1	30203455	30203469	(TCTTT)3
chr1	30213990	30214013	(AAAAAG)4
chr1	30224340	30224354	(ACA)5
chr1	30291999	30292016	(AAT)6
chr1	30321693	30321710	(AAAAAG)3
chr1	30322381	30322395	(TGTTA)3
chr1	30345299	30345319	(TTTAGGG)3
chr1	30369076	30369093	(ATA)6
chr1	30388686	30388703	(AAAAGG)3
chr1	30393322	30393348	(TGA)9
chr1	30396275	30396289	(TGATA)3
chr1	30397247	30397261	(TCAAC)3
chr1	30397716	30397733	(TTA)6
chr1	30449067	30449081	(ATT)5
chr1	30455632	30455649	(TCTTTA)3
chr1	30457041	30457055	(CATTT)3
chr1	30458312	30458335	(ATAA)6
chr1	30471275	30471292	(AAG)6
chr1	30480420	30480434	(GTG)5
chr1	30484300	30484319	(TAAAA)4
chr1	30505000	30505020	(TAT)7
chr1	30516503	30516520	(TCA)6
chr1	30519146	30519160	(TAT)5
chr1	30521383	30521397	(AAAAG)3
chr1	30521518	30521538	(TCA)7
chr1	30536547	30536564	(GTTGAG)3
chr1	30542541	30542560	(ATTT)5
chr1	30553335	30553352	(CAG)6
chr1	30556359	30556373	(ACATA)3
chr1	30556385	30556399	(TTTTC)3
chr1	30570878	30570892	(AGTTG)3
chr1	30587525	30587539	(ATT)5
chr1	30612360	30612383	(TCTTCC)4
chr1	30614096	30614111	(TTAT)4
chr1	30622645	30622659	(TTTTA)3
chr1	30631040	30631055	(GAAA)4
chr1	30634432	30634463	(TTTC)8
chr1	30640066	30640081	(GGAG)4
chr1	30640507	30640522	(TGGA)4
chr1	30648719	30648745	(AAC)9
chr1	30650247	30650264	(AAG)6
chr1	30652383	30652397	(GAA)5
chr1	30665713	30665728	(TATT)4
chr1	30672491	30672508	(AAC)6
chr1	30672550	30672564	(ACAAC)3
chr1	30680987	30681002	(TGTC)4
chr1	30715551	30715570	(ATTT)5
chr1	30729825	30729839	(TAGCA)3
chr1	30737681	30737700	(CTTT)5
chr1	30748939	30748954	(ATAC)4
chr1	30749418	30749433	(AAAT)4
chr1	30753029	30753049	(AAT)7
chr1	30757466	30757489	(AAAAAG)4
chr1	30769696	30769710	(CTTTT)3
chr1	30771729	30771744	(TATG)4
chr1	30779469	30779495	(TAT)9
chr1	30848371	30848385	(GAAAA)3
chr1	30882210	30882244	(ACCCTAA)5
chr1	30885137	30885151	(TTTGT)3
chr1	30970879	30970896	(AACAAT)3
chr1	31010091	31010111	(AAG)7
chr1	31014702	31014717	(TTAA)4
chr1	31041000	31041027	(TAAAAAA)4
chr1	31052319	31052342	(TCT)8
chr1	31100701	31100727	(GAA)9
chr1	31101490	31101516	(GAG)9
chr1	31101819	31101836	(TTC)6
chr1	31107150	31107165	(AAAT)4
chr1	31107317	31107336	(CAATT)4
chr1	31165367	31165387	(ATTTGTC)3
chr1	31181374	31181388	(AAT)5
chr1	31287352	31287369	(CTT)6
chr1	31390576	31390590	(AAAGA)3
chr1	31409147	31409164	(CCCAAC)3
chr1	31429979	31430002	(CTC)8
chr1	31430216	31430233	(AAG)6
chr1	31437246	31437261	(CTTT)4
chr1	31451429	31451449	(TCTGTTT)3
chr1	31468183	31468200	(TTTTTA)3
chr1	31497540	31497559	(ATAC)5
chr1	31504458	31504472	(CTTTT)3
chr1	31506742	31506761	(AAAAC)4
chr1	31506766	31506785	(CAAAA)4
chr1	31524379	31524394	(ATTA)4
chr1	31542133	31542147	(AATAA)3
chr1	31555904	31555918	(ATC)5
chr1	31614263	31614277	(AAATT)3
chr1	31618887	31618904	(TTTTTA)3
chr1	31625860	31625883	(AAT)8
chr1	31665218	31665241	(TTA)8
chr1	31679596	31679611	(AATA)4
chr1	31698182	31698201	(ATTA)5
chr1	31719945	31719962	(AGAAAA)3
chr1	31721507	31721521	(TAA)5
chr1	31723465	31723482	(TTTTTC)3
chr1	31739265	31739279	(TTTAA)3
chr1	31754222	31754237	(TAAT)4
chr1	31755530	31755554	(TTTCT)5
chr1	31755785	31755800	(ATAC)4
chr1	31757514	31757528	(GAAAA)3
chr1	31873543	31873560	(TGG)6
chr1	31880776	31880793	(GAAAAA)3
chr1	31897886	31897900	(TTA)5
chr1	31903251	31903274	(ATT)8
chr1	31903729	31903752	(TTC)8
chr1	31908639	31908653	(AAG)5
chr1	31917669	31917692	(TCT)8
chr1	31970820	31970834	(AAAAG)3
chr1	31971974	31971997	(TTCT)6
chr1	31983798	31983812	(TTTCT)3
chr1	31990999	31991013	(TTTTC)3
chr1	31998893	31998910	(TTA)6
chr1	32019961	32019975	(TTTTC)3
chr1	32036874	32036897	(GAA)8
chr1	32041229	32041248	(ATAA)5
chr1	32043655	32043669	(TTTAT)3
chr1	32043670	32043684	(TTTAA)3
chr1	32045686	32045703	(TTA)6
chr1	32046032	32046046	(CGA)5
chr1	32056723	32056737	(CAC)5
chr1	32085252	32085269	(AACACC)3
chr1	32091887	32091907	(CAAGGTT)3
chr1	32118865	32118879	(GAA)5
chr1	32155173	32155197	(TTCTT)5
chr1	32155695	32155718	(CGC)8
chr1	32155885	32155902	(TAA)6
chr1	32173343	32173358	(AATA)4
chr1	32265894	32265911	(CGGCAA)3
chr1	32269215	32269232	(AAAAAT)3
chr1	32277096	32277110	(TTAAG)3
chr1	32289585	32289626	(GAA)14
chr1	32338178	32338195	(AAGAAA)3
chr1	32384746	32384763	(CTTTTT)3
chr1	32400138	32400152	(ATT)5
chr1	32418371	32418385	(AAAGG)3
chr1	32434721	32434740	(TTTC)5
chr1	32457804	32457831	(TAAT)7
chr1	32458294	32458313	(ATTA)5
chr1	32460730	32460750	(GAT)7
[truncated: 15,192 more rows]

## Sheet: Table S5
Table S5 Genetic distance among 149 melon accessions established by 159 perfect SNPs (upper triangular) and all perfect SNPs (lower triangular)
	MS105	MS143	MS159	MS170	MS18	MS208	MS226	MS280	MS301	MS307	MS396	MS479	MS538	MS580	MS665	MS666	MS669	MS730	MS770	MS771	MS78	MS815	MS828	MS901	MS962	MS976	MS109	MS190	MS192	MS198	MS213	MS223	MS247	MS274	MS40	MS432	MS439	MS526	MS547	MS555	MS662	MS732	MS745	MS801	MS830	MS832	MS863	MS893	MS894
MS105		0.0340009	0.0225391	0.0312316	0.0240257	0.0396977	0.0243473	0.0242928	0.0294421	0.205013	0.744642	0.498354	0.84899	0.727967	0.025942	0.735673	0.0308739	0.71965	0.749229	0.756161	0.045617	0.45856	0.623895	0.169214	0.0350482	0.593798	0.0314503	0.0236529	0.0256592	0.0258872	0.0263413	0.679103	0.716876	0.0299279	0.0333093	0.80772	0.775112	0.0260709	0.654317	0.655682	0.490943	0.599144	0.80979	0.475541	0.738384	0.555254	0.713914	0.156889	0.159395
MS143	0.0538274		0.0315768	0.0364231	0.0374055	0.0451002	0.0295285	0.0206288	0.0341497	0.198753	0.719628	0.476544	0.823798	0.706411	0.0123091	0.715969	0.0325395	0.699445	0.727518	0.733679	0.0392322	0.448958	0.609366	0.162855	0.0353211	0.576798	0.0295058	0.0316671	0.0355651	0.0389084	0.031376	0.65739	0.696505	0.0305865	0.0380916	0.778657	0.747928	0.0328485	0.633888	0.641116	0.480913	0.582486	0.786905	0.466133	0.716541	0.54122	0.693615	0.150721	0.152819
MS159	0.0203482	0.0424813		0.0259432	0.022687	0.0316795	0.0182147	0.0255204	0.0229444	0.196753	0.7554	0.505796	0.862513	0.740385	0.0215638	0.748392	0.0246841	0.731098	0.761442	0.768752	0.0493308	0.462714	0.634313	0.172579	0.0279269	0.604121	0.0253786	0.0193469	0.0255628	0.0225332	0.0208485	0.68849	0.729159	0.022111	0.0269147	0.822444	0.787367	0.0249988	0.665749	0.673169	0.501952	0.609561	0.825875	0.484287	0.749033	0.565418	0.726548	0.160154	0.162569
MS170	0.0440492	0.0569708	0.0312294		0.028853	0.039684	0.0247165	0.0324578	0.0322599	0.20132	0.71999	0.483732	0.824334	0.708312	0.0287225	0.715066	0.033188	0.698894	0.729246	0.735927	0.050472	0.44989	0.605751	0.16443	0.0360464	0.577604	0.0333632	0.0222572	0.0350359	0.0358212	0.0292673	0.659129	0.695743	0.0297527	0.0367413	0.780161	0.748649	0.0259025	0.63745	0.639528	0.482771	0.584407	0.786551	0.466829	0.714663	0.542185	0.690386	0.151924	0.154729
MS18	0.0176119	0.0520754	0.0184632	0.042966		0.0391237	0.0210562	0.026949	0.025269	0.200883	0.753365	0.506947	0.861865	0.738821	0.0281019	0.746804	0.0272931	0.729045	0.761112	0.767836	0.0504172	0.465023	0.634422	0.17373	0.0326042	0.602138	0.0304955	0.0229867	0.0261301	0.0269214	0.0279228	0.683911	0.72908	0.0289669	0.0290247	0.817778	0.786023	0.0263299	0.667451	0.667658	0.499992	0.608975	0.820963	0.481819	0.747641	0.564949	0.72668	0.161263	0.163861
MS208	0.0459472	0.0534233	0.0324282	0.0383344	0.0439365		0.0335453	0.0384422	0.0382455	0.196565	0.729911	0.48874	0.84386	0.721994	0.0361494	0.724174	0.0351614	0.709323	0.739015	0.745742	0.0603052	0.456739	0.620515	0.173017	0.0394213	0.586435	0.0378457	0.0340482	0.0360383	0.0379303	0.0351609	0.676917	0.712177	0.0369845	0.0396278	0.793243	0.759983	0.0346614	0.652809	0.651318	0.484242	0.594707	0.803194	0.478119	0.720676	0.551256	0.703049	0.160823	0.163555
MS226	0.0298673	0.0429055	0.0244636	0.0369261	0.0217279	0.0384491		0.0247595	0.0223173	0.198421	0.748867	0.501873	0.855302	0.734066	0.0207167	0.740473	0.0216591	0.724407	0.755764	0.76282	0.0473602	0.459292	0.62904	0.170517	0.0278991	0.600663	0.0230356	0.0166869	0.0273382	0.0279242	0.0222956	0.683894	0.721134	0.0257235	0.0261033	0.813163	0.780495	0.0217696	0.66072	0.664822	0.495325	0.60488	0.81802	0.481421	0.74008	0.562072	0.719925	0.158013	0.160637
MS280	0.0342695	0.0289557	0.0279956	0.0381906	0.0323187	0.0392924	0.0383939		0.0273773	0.201054	0.753813	0.498836	0.860353	0.738264	0.010191	0.746165	0.0276094	0.727299	0.757294	0.76454	0.0303107	0.463645	0.634789	0.170734	0.0301979	0.601741	0.0223103	0.027727	0.0258191	0.0284529	0.0270187	0.683516	0.727036	0.0264349	0.0305629	0.818045	0.784537	0.0279834	0.663661	0.665294	0.494003	0.605888	0.8222	0.482092	0.747823	0.559713	0.724156	0.15825	0.160611
MS301	0.0383673	0.0459536	0.0261737	0.0404486	0.0376695	0.0410936	0.0437595	0.0287299		0.198375	0.749084	0.502928	0.85477	0.732522	0.0252725	0.741345	0.0272005	0.724295	0.754794	0.761418	0.0501017	0.463904	0.629816	0.171018	0.0291725	0.597237	0.0249496	0.0238387	0.0255713	0.029235	0.0259667	0.681189	0.722452	0.0243417	0.0206258	0.81211	0.779288	0.0298849	0.658845	0.660964	0.492685	0.604126	0.814237	0.479154	0.742676	0.562093	0.719766	0.158185	0.160857
MS307	0.221206	0.214621	0.220739	0.200381	0.22645	0.196177	0.220114	0.211907	0.231489		0.580577	0.430468	0.669535	0.579759	0.198258	0.549211	0.196503	0.588383	0.566829	0.571873	0.201615	0.422282	0.517156	0.206276	0.201759	0.502151	0.193958	0.201854	0.203768	0.201701	0.200481	0.497233	0.550982	0.198826	0.194984	0.618241	0.603278	0.201595	0.507211	0.551356	0.434541	0.492227	0.623712	0.433338	0.579053	0.501244	0.540931	0.195177	0.197156
MS396	0.794976	0.762827	0.825051	0.742415	0.797651	0.789811	0.824737	0.806764	0.794358	0.642155		0.198624	0.262247	0.202452	0.760143	0.235092	0.74473	0.285182	0.251034	0.251347	0.655866	0.322512	0.279634	0.274668	0.744118	0.219459	0.741975	0.752412	0.751054	0.741619	0.746936	0.277913	0.248423	0.745478	0.746961	0.115396	0.123155	0.741907	0.253239	0.295433	0.367854	0.218358	0.233602	0.331727	0.215498	0.382173	0.262623	0.26491	0.267648
MS479	0.607353	0.570113	0.630614	0.588288	0.607724	0.590754	0.62104	0.609078	0.615634	0.517753	0.198891		0.30123	0.229674	0.500749	0.215539	0.499631	0.303885	0.251475	0.251457	0.434939	0.298272	0.276991	0.190994	0.498873	0.222421	0.497833	0.505927	0.501435	0.496092	0.499026	0.250947	0.227524	0.499969	0.502371	0.205104	0.21778	0.495662	0.256285	0.277742	0.326677	0.222919	0.265926	0.297038	0.237363	0.339711	0.254321	0.181425	0.184835
MS538	0.89735	0.855825	0.91968	0.842116	0.900976	0.877172	0.928837	0.908251	0.902571	0.67588	0.250444	0.282003		0.27126	0.867773	0.315382	0.850573	0.324837	0.298436	0.300016	0.747013	0.383632	0.313291	0.33607	0.847012	0.2592	0.846091	0.860315	0.854414	0.846153	0.852128	0.352757	0.326646	0.854053	0.852042	0.258266	0.263657	0.848973	0.309252	0.339394	0.435981	0.282651	0.273142	0.36437	0.291749	0.413691	0.320778	0.330387	0.330891
MS580	0.732653	0.70105	0.753177	0.682031	0.718092	0.718728	0.740883	0.737802	0.724577	0.617916	0.16785	0.210902	0.262837		0.74617	0.239948	0.733895	0.308935	0.244272	0.245403	0.643948	0.345972	0.290673	0.279	0.732397	0.25311	0.726647	0.739042	0.733651	0.725799	0.732121	0.273355	0.246824	0.73245	0.73223	0.200346	0.213909	0.729744	0.249091	0.29206	0.394688	0.230947	0.247745	0.320445	0.224963	0.393804	0.279116	0.269671	0.272093
MS665	0.0391854	0.016868	0.0258023	0.0431789	0.0372082	0.0370793	0.0290913	0.0116634	0.03361	0.20614	0.82414	0.610486	0.920552	0.753896		0.753771	0.0232797	0.734275	0.765844	0.773059	0.035954	0.467103	0.640847	0.172468	0.0271461	0.607666	0.0193858	0.0226139	0.0271744	0.0292004	0.0214787	0.690605	0.73525	0.0221053	0.0289155	0.826465	0.792804	0.0238696	0.670091	0.673621	0.498715	0.613831	0.829107	0.487532	0.755439	0.566057	0.731408	0.160197	0.162395
MS666	0.833407	0.810404	0.853742	0.765316	0.83307	0.812017	0.860972	0.841003	0.833574	0.63058	0.237874	0.22216	0.320072	0.262527	0.85883		0.737193	0.332001	0.246889	0.24704	0.649268	0.372585	0.300258	0.288799	0.735644	0.273813	0.735042	0.746125	0.740064	0.73206	0.734753	0.242095	0.164729	0.741524	0.739255	0.240544	0.252902	0.736291	0.240113	0.275151	0.363269	0.234616	0.273008	0.33519	0.23991	0.394843	0.250326	0.278958	0.281553
MS669	0.0346772	0.0333999	0.0213286	0.0329169	0.0327085	0.032586	0.0316801	0.0211148	0.0334317	0.201327	0.785957	0.595981	0.877728	0.717022	0.0162588	0.814522		0.720029	0.75377	0.760441	0.0495311	0.457403	0.626975	0.168394	0.0278159	0.597684	0.023185	0.0246578	0.0291476	0.0317974	0.0273796	0.68081	0.720822	0.0272778	0.0292543	0.809467	0.775174	0.0261814	0.659786	0.661534	0.49301	0.603634	0.813088	0.481419	0.736507	0.557073	0.717416	0.156882	0.158503
MS730	0.778855	0.748278	0.80248	0.721712	0.782402	0.779561	0.805084	0.786421	0.787096	0.618485	0.283701	0.294373	0.289322	0.281628	0.803236	0.329175	0.7612		0.337635	0.33771	0.639546	0.367364	0.320688	0.305948	0.716077	0.301868	0.716954	0.729997	0.724246	0.716371	0.720929	0.355522	0.334562	0.72078	0.717357	0.309309	0.291357	0.718195	0.324754	0.361863	0.430316	0.303853	0.313555	0.352971	0.276998	0.396392	0.339744	0.295692	0.298331
MS770	0.769351	0.758869	0.790728	0.717508	0.74167	0.755151	0.763355	0.778786	0.77149	0.587099	0.27216	0.294544	0.301663	0.283087	0.795494	0.254758	0.757368	0.375828		0.00943005	0.662447	0.372404	0.310478	0.294865	0.749325	0.28038	0.750678	0.758992	0.755334	0.747085	0.754356	0.271243	0.262586	0.752903	0.757147	0.250877	0.259967	0.75194	0.223346	0.244865	0.393473	0.243823	0.267163	0.324402	0.266193	0.383864	0.285821	0.287565	0.289337
MS771	0.782421	0.769274	0.803936	0.730907	0.754459	0.768029	0.776338	0.791878	0.787892	0.592943	0.278094	0.29032	0.301289	0.283355	0.808748	0.255681	0.770292	0.364976	0.00729168		0.667219	0.374844	0.312783	0.296992	0.756335	0.279199	0.758126	0.766481	0.762221	0.754341	0.761392	0.270717	0.260399	0.759817	0.764582	0.251215	0.259642	0.75915	0.223156	0.244279	0.393762	0.243901	0.267614	0.324221	0.266085	0.385198	0.283768	0.289952	0.291733
MS78	0.0572633	0.0474377	0.0563514	0.0501314	0.0591035	0.0622053	0.0637534	0.0293872	0.0528345	0.197477	0.708411	0.514205	0.785883	0.663344	0.038338	0.718092	0.0500199	0.684204	0.687838	0.694654		0.416258	0.554424	0.145616	0.0502654	0.525496	0.0452002	0.0506638	0.0477658	0.0519042	0.0496816	0.602444	0.631206	0.048486	0.0540403	0.704102	0.677626	0.050264	0.576546	0.582371	0.446354	0.526648	0.710653	0.427273	0.644848	0.498053	0.632912	0.134169	0.13651
MS815	0.484387	0.485585	0.512066	0.472702	0.476059	0.476	0.494115	0.499588	0.482496	0.411623	0.310535	0.281489	0.365715	0.33316	0.512786	0.38283	0.485981	0.362146	0.385435	0.391525	0.436679		0.327164	0.211363	0.457907	0.323083	0.458311	0.461145	0.459411	0.456849	0.461899	0.397028	0.374252	0.461614	0.464078	0.342041	0.343937	0.45795	0.344267	0.378929	0.385071	0.317518	0.373146	0.305824	0.348776	0.365727	0.370622	0.203713	0.205368
MS828	0.683638	0.661123	0.710238	0.649771	0.689107	0.6699	0.703609	0.69937	0.674542	0.532979	0.281914	0.289804	0.318049	0.287834	0.711964	0.311601	0.678063	0.322756	0.313861	0.313747	0.614666	0.309041		0.256452	0.625327	0.281026	0.626368	0.63307	0.629673	0.624201	0.627435	0.344287	0.295191	0.628794	0.627891	0.293777	0.289053	0.625463	0.282019	0.294143	0.380531	0.275383	0.302807	0.314049	0.27787	0.346322	0.325678	0.249212	0.251264
MS901	0.203766	0.194853	0.210506	0.176743	0.208131	0.20378	0.211912	0.202386	0.200837	0.241401	0.308815	0.228878	0.340193	0.284431	0.208791	0.334902	0.191979	0.320893	0.326117	0.330039	0.174199	0.231203	0.293565		0.169983	0.235787	0.168802	0.171891	0.17104	0.171141	0.170533	0.288132	0.279414	0.170685	0.172819	0.298991	0.292107	0.170246	0.255901	0.27477	0.254019	0.227872	0.317163	0.204916	0.285638	0.256139	0.286837	0.0205452	0.0193881
MS962	0.0469585	0.034472	0.0408902	0.03803	0.0453427	0.0523707	0.0367268	0.0264977	0.0353315	0.210953	0.789748	0.612764	0.893957	0.723825	0.0243026	0.821954	0.0264207	0.772322	0.749705	0.762555	0.0464473	0.483086	0.676858	0.195197		0.594655	0.0277471	0.0287439	0.0284768	0.0351267	0.0294945	0.676778	0.717741	0.026684	0.0288822	0.807758	0.77547	0.0321517	0.654309	0.656088	0.49189	0.600287	0.810264	0.478801	0.734331	0.55448	0.716562	0.157531	0.160287
MS976	0.682629	0.667671	0.707769	0.654594	0.696297	0.673119	0.710692	0.692398	0.679175	0.551511	0.224838	0.235092	0.274462	0.275603	0.713039	0.276559	0.678299	0.357384	0.333765	0.338488	0.609014	0.377211	0.267378	0.288248	0.689195		0.594405	0.601816	0.596186	0.589759	0.594582	0.297102	0.276171	0.597604	0.595626	0.237004	0.235792	0.594014	0.265779	0.290287	0.369839	0.236205	0.267904	0.317274	0.259257	0.376653	0.282801	0.227638	0.229135
MS109	0.0453735	0.032925	0.0317944	0.0422005	0.0419877	0.0431827	0.0409435	0.0175167	0.0297829	0.209442	0.787773	0.600473	0.888386	0.725789	0.022327	0.819088	0.0248822	0.768979	0.766028	0.779499	0.0443938	0.486816	0.682231	0.199736	0.02324	0.677012		0.0278072	0.0281164	0.0333241	0.0278467	0.674794	0.717473	0.0281566	0.025892	0.80614	0.770717	0.0301444	0.655954	0.657624	0.48728	0.59951	0.809257	0.477293	0.731781	0.555231	0.713505	0.156376	0.158733
MS190	0.0342161	0.0494817	0.0279471	0.032425	0.025211	0.0535518	0.0241995	0.0418714	0.0329801	0.220276	0.804989	0.629429	0.909476	0.723028	0.0396553	0.840484	0.0351591	0.790079	0.748823	0.761636	0.0621773	0.480142	0.692882	0.201696	0.019442	0.691958	0.0372759		0.0267893	0.0265412	0.0224935	0.685158	0.728347	0.0225383	0.0270108	0.816785	0.782876	0.0202879	0.664581	0.667092	0.498568	0.60936	0.82276	0.483505	0.747238	0.56384	0.723037	0.159042	0.161926
MS192	0.0367678	0.0533985	0.0304195	0.040766	0.0419389	0.041782	0.0480863	0.0231628	0.0319524	0.230113	0.808441	0.621685	0.916912	0.745236	0.0350741	0.841089	0.0376932	0.798936	0.778669	0.791791	0.0476781	0.498538	0.712074	0.209147	0.0360268	0.688554	0.0340401	0.044371		0.0252803	0.0267791	0.681681	0.72224	0.0286417	0.0271378	0.813645	0.778915	0.0295028	0.657863	0.660762	0.49443	0.603097	0.816488	0.478111	0.739356	0.557963	0.719966	0.158117	0.161025
MS198	0.0258726	0.0558191	0.0266625	0.0442677	0.0290967	0.0415952	0.0443146	0.0335268	0.0389164	0.228764	0.777815	0.604552	0.876897	0.708933	0.0384347	0.813255	0.0339291	0.758717	0.749098	0.761974	0.0602145	0.480024	0.685434	0.200678	0.0466055	0.667071	0.0446081	0.0406047	0.0288931		0.0273779	0.677853	0.715369	0.031681	0.031919	0.803978	0.770471	0.0303208	0.650622	0.661646	0.496917	0.597147	0.808716	0.476735	0.733118	0.557246	0.715483	0.157773	0.16091
MS213	0.0284841	0.0374666	0.0152898	0.033833	0.0265535	0.0297228	0.0326058	0.02205	0.0272568	0.200837	0.785581	0.604071	0.881082	0.71652	0.0198646	0.821675	0.00845252	0.775077	0.75679	0.769694	0.0513532	0.485932	0.676695	0.192517	0.0277913	0.676732	0.0258121	0.0290194	0.0386151	0.0277476		0.681163	0.717113	0.0223526	0.0253913	0.812717	0.778439	0.0263711	0.656186	0.661256	0.490585	0.601003	0.815478	0.481251	0.739723	0.558142	0.718891	0.15775	0.160687
MS223	0.838817	0.774666	0.856076	0.775561	0.837077	0.830032	0.843042	0.827586	0.842698	0.591817	0.284762	0.231837	0.365376	0.246827	0.845081	0.256346	0.816942	0.368397	0.307103	0.302063	0.717468	0.397734	0.365806	0.350228	0.824357	0.325063	0.822706	0.827082	0.843446	0.82585	0.823077		0.226495	0.679801	0.677362	0.296591	0.303322	0.679191	0.262852	0.289567	0.368196	0.274457	0.306797	0.355646	0.289024	0.417904	0.275827	0.27919	0.282015
MS247	0.924098	0.88445	0.950282	0.851692	0.943442	0.904415	0.954	0.932127	0.917387	0.623101	0.286135	0.257385	0.324073	0.2671	0.951732	0.183907	0.907431	0.344632	0.25193	0.247483	0.773558	0.416328	0.316414	0.368601	0.911539	0.295239	0.921745	0.935614	0.939701	0.900366	0.915129	0.222758		0.724356	0.719836	0.263879	0.269128	0.717781	0.223	0.252907	0.316076	0.245949	0.270104	0.323364	0.249479	0.377801	0.192803	0.270313	0.273148
MS274	0.0484961	0.0415823	0.0419969	0.0524097	0.0464602	0.0607508	0.0454106	0.0275852	0.0356727	0.195971	0.765266	0.61255	0.864788	0.69899	0.0324437	0.806256	0.0350478	0.768118	0.738686	0.751438	0.0516419	0.458224	0.664457	0.192635	0.0263077	0.657085	0.0314025	0.0346012	0.0515013	0.0549858	0.0288826	0.78584	0.885986		0.0270145	0.810386	0.775654	0.0270723	0.65887	0.663819	0.49328	0.602344	0.81498	0.482252	0.742989	0.557624	0.720455	0.158171	0.160813
MS40	0.0377804	0.0458262	0.0314653	0.0432383	0.0358141	0.0571621	0.041907	0.0312478	0.0294367	0.21602	0.784847	0.615547	0.88415	0.730169	0.0361077	0.816868	0.0316176	0.763611	0.756116	0.768995	0.0591003	0.475923	0.674353	0.195966	0.0229393	0.670539	0.0244722	0.0241808	0.047958	0.0441892	0.0255052	0.81929	0.905673	0.0240218		0.810819	0.779381	0.0327094	0.655354	0.660914	0.491092	0.600631	0.814711	0.483045	0.737751	0.561799	0.72138	0.159592	0.162684
MS432	0.859961	0.831634	0.884982	0.809155	0.856481	0.837952	0.88492	0.86757	0.857022	0.621827	0.119775	0.212129	0.232791	0.196316	0.885813	0.268269	0.839105	0.256131	0.264366	0.26705	0.766898	0.325556	0.338562	0.315423	0.848159	0.224806	0.846149	0.863953	0.86773	0.83584	0.843794	0.313348	0.309078	0.824259	0.84289		0.124376	0.806218	0.266192	0.30422	0.39625	0.223644	0.242518	0.349353	0.222041	0.387998	0.2881	0.290305	0.293564
MS439	0.83855	0.803147	0.863221	0.776257	0.838202	0.817073	0.866192	0.846148	0.832149	0.610824	0.133755	0.233852	0.269637	0.224424	0.864033	0.263113	0.819595	0.245141	0.282471	0.285566	0.743634	0.352155	0.287413	0.318053	0.827048	0.236352	0.828377	0.845626	0.846244	0.814894	0.822787	0.330335	0.29967	0.803585	0.837667	0.140078		0.77338	0.268012	0.310745	0.389089	0.225705	0.255403	0.343775	0.213614	0.389525	0.291536	0.282476	0.284297
MS526	0.0356192	0.0497596	0.0292214	0.0294995	0.0318353	0.0299212	0.0281499	0.0361149	0.0451732	0.199705	0.770419	0.587438	0.86091	0.701927	0.0316923	0.802306	0.027195	0.753387	0.734658	0.751069	0.0581194	0.479756	0.670257	0.198223	0.0348595	0.667124	0.0400415	0.0360605	0.0386305	0.040259	0.0303172	0.804742	0.886055	0.050394	0.046824	0.831937	0.807355		0.657747	0.657698	0.493186	0.601122	0.812987	0.478463	0.735935	0.555281	0.715068	0.157938	0.16064
MS547	0.688151	0.657469	0.715623	0.653122	0.693933	0.692042	0.710441	0.704166	0.69688	0.545662	0.228591	0.261842	0.305834	0.247109	0.720194	0.234985	0.685249	0.301368	0.253345	0.25113	0.604455	0.303753	0.279421	0.267925	0.692013	0.271805	0.686413	0.696564	0.718569	0.688612	0.684752	0.238474	0.265251	0.665491	0.675374	0.28377	0.264198	0.684388		0.221555	0.315566	0.202074	0.273178	0.288704	0.253067	0.356892	0.232586	0.246341	0.248149
MS555	0.732626	0.706176	0.765904	0.692996	0.737672	0.723591	0.75348	0.750303	0.725731	0.632968	0.296993	0.300924	0.351422	0.294351	0.766635	0.301056	0.736551	0.386059	0.276633	0.27403	0.644615	0.37475	0.316986	0.303087	0.721783	0.33264	0.740933	0.735316	0.754483	0.728304	0.728745	0.320223	0.278307	0.70395	0.7139	0.350381	0.330748	0.703864	0.245282		0.318135	0.247998	0.308683	0.311859	0.301023	0.310486	0.267231	0.266195	0.268852
MS662	0.530269	0.515307	0.555477	0.503461	0.534568	0.53295	0.518439	0.542998	0.527941	0.446014	0.405942	0.389848	0.458032	0.426209	0.544143	0.429396	0.528358	0.470763	0.423178	0.426357	0.464984	0.372238	0.427464	0.285899	0.510781	0.418647	0.520771	0.507923	0.542216	0.540097	0.525282	0.421532	0.379788	0.515559	0.513636	0.41377	0.41563	0.511088	0.313466	0.31385		0.325972	0.403358	0.349657	0.378594	0.405645	0.266478	0.244564	0.248382
MS732	0.62943	0.603924	0.644077	0.571579	0.620228	0.602808	0.637308	0.62772	0.630222	0.476343	0.226653	0.211287	0.321216	0.22884	0.642873	0.221185	0.610681	0.299982	0.243449	0.239431	0.545577	0.303903	0.275918	0.239551	0.607641	0.246976	0.618582	0.624158	0.62935	0.61803	0.611119	0.265237	0.283856	0.591138	0.603991	0.232567	0.232305	0.593384	0.191119	0.259011	0.371193		0.259648	0.285276	0.245725	0.346577	0.253066	0.218814	0.221801
MS745	0.842493	0.817145	0.873553	0.796245	0.842911	0.833121	0.856047	0.856326	0.845826	0.618434	0.275751	0.320878	0.275729	0.313619	0.874374	0.313473	0.837539	0.331667	0.319667	0.314234	0.749007	0.339451	0.332567	0.331734	0.845054	0.314416	0.840595	0.839804	0.86126	0.824856	0.832777	0.294339	0.306406	0.813424	0.831902	0.290689	0.296101	0.825123	0.254078	0.298242	0.392596	0.297985		0.357413	0.253361	0.418194	0.284145	0.310264	0.312368
MS801	0.481131	0.467355	0.496277	0.466372	0.481998	0.458608	0.487983	0.48958	0.476858	0.41128	0.368879	0.303271	0.367391	0.355317	0.49685	0.37073	0.468028	0.425723	0.379866	0.371048	0.454516	0.303365	0.322751	0.222556	0.489459	0.356778	0.478725	0.489263	0.503489	0.49012	0.467877	0.42684	0.41171	0.468222	0.471276	0.358139	0.375873	0.480574	0.286919	0.381964	0.432435	0.283851	0.353137		0.343561	0.323766	0.342837	0.197729	0.198493
MS830	0.717874	0.689165	0.736498	0.670687	0.702868	0.695474	0.729119	0.721391	0.714122	0.570303	0.206477	0.221355	0.311619	0.204386	0.737202	0.278254	0.697421	0.295074	0.311246	0.305734	0.626303	0.325961	0.300002	0.264496	0.71112	0.290889	0.70249	0.706871	0.725342	0.705026	0.700439	0.296836	0.312387	0.686608	0.699898	0.218608	0.198002	0.692914	0.229454	0.332781	0.393552	0.239013	0.270749	0.32679		0.398308	0.277344	0.277587	0.278512
MS832	0.635341	0.57329	0.647087	0.58553	0.638445	0.610736	0.645683	0.62107	0.607866	0.49397	0.40059	0.339946	0.428549	0.362783	0.636196	0.408806	0.622152	0.407182	0.392768	0.393504	0.537064	0.378176	0.301857	0.283039	0.619341	0.382413	0.634935	0.634485	0.648971	0.621947	0.618565	0.387153	0.356898	0.601853	0.621393	0.393572	0.389854	0.616388	0.344117	0.338829	0.431345	0.338113	0.41654	0.33433	0.361784		0.394511	0.251587	0.252841
MS863	0.830163	0.777466	0.860276	0.772532	0.862494	0.834162	0.852545	0.847532	0.821331	0.620544	0.301715	0.293959	0.327498	0.306566	0.849251	0.293876	0.819609	0.382751	0.318423	0.318325	0.713669	0.416789	0.38492	0.348026	0.812906	0.338342	0.837698	0.831202	0.847619	0.814336	0.824232	0.286344	0.199221	0.828349	0.82339	0.302292	0.325431	0.814768	0.230683	0.288772	0.29545	0.302246	0.2951	0.410357	0.331377	0.40515		0.279447	0.281408
MS893	0.162676	0.157463	0.169416	0.147242	0.165876	0.162864	0.172618	0.163863	0.163247	0.201314	0.279992	0.215459	0.324773	0.255755	0.1701	0.303167	0.153357	0.301453	0.291086	0.295006	0.141505	0.19927	0.253966	0.0341903	0.158843	0.256576	0.161538	0.164823	0.17038	0.159691	0.153922	0.326526	0.333392	0.156214	0.159665	0.290661	0.289777	0.157277	0.245997	0.277168	0.253667	0.207798	0.317532	0.197565	0.256666	0.25924	0.309349		0.0151342
MS894	0.165854	0.15504	0.171788	0.148044	0.168329	0.165247	0.17306	0.163908	0.160771	0.206983	0.289011	0.217791	0.330484	0.266345	0.170117	0.318781	0.155753	0.30885	0.30631	0.310231	0.140459	0.204203	0.261456	0.0321402	0.158897	0.255728	0.161217	0.165309	0.170385	0.16207	0.156319	0.330685	0.344957	0.158887	0.159729	0.309199	0.305235	0.161638	0.244256	0.289743	0.26087	0.218434	0.32349	0.203958	0.259427	0.257478	0.321383	0.0108278
MS926	0.407543	0.403846	0.410979	0.398838	0.410646	0.38873	0.421812	0.401704	0.388298	0.41603	0.698107	0.556488	0.584364	0.641855	0.414231	0.674951	0.388782	0.598078	0.63826	0.637841	0.364848	0.397955	0.491836	0.263021	0.396698	0.598768	0.40461	0.405427	0.410843	0.394116	0.391965	0.665393	0.690804	0.388451	0.397389	0.646352	0.682399	0.400962	0.590179	0.622482	0.58615	0.549869	0.652032	0.363424	0.574274	0.374128	0.62887	0.242063	0.248077
MS945	0.0386306	0.0484588	0.0429293	0.0417363	0.040215	0.0578318	0.0391716	0.0355609	0.0489342	0.211035	0.765316	0.602721	0.879861	0.718531	0.0404747	0.804723	0.0374416	0.761864	0.744351	0.757176	0.0585406	0.472198	0.66262	0.192306	0.0198388	0.66276	0.0358802	0.0228295	0.0416418	0.0378735	0.0354029	0.805207	0.896883	0.0440509	0.0263475	0.830605	0.802049	0.044117	0.670855	0.702347	0.497499	0.585949	0.811894	0.478547	0.68844	0.610302	0.788312	0.153199	0.155591
MS115	0.0381586	0.0438174	0.0317862	0.0384959	0.0361706	0.0503579	0.0422882	0.0280347	0.0297733	0.212978	0.775008	0.617083	0.869856	0.706508	0.032899	0.806896	0.0248755	0.752507	0.732042	0.744741	0.0532051	0.474203	0.66169	0.18915	0.0162215	0.668162	0.0247789	0.0209615	0.0411715	0.0409922	0.0187838	0.809333	0.897126	0.0208052	0.0105181	0.832789	0.823872	0.0364362	0.669485	0.704473	0.505223	0.594874	0.821862	0.467231	0.690559	0.605941	0.813417	0.151748	0.152986
MS133	0.0477626	0.0348667	0.0415969	0.0456637	0.0477621	0.0492339	0.0378399	0.0147748	0.0380564	0.196024	0.783322	0.594924	0.891348	0.714982	0.0179415	0.824965	0.0275149	0.766277	0.756553	0.771143	0.0425151	0.480784	0.671583	0.194998	0.0258852	0.669058	0.0309908	0.0413152	0.0383981	0.0490414	0.0264278	0.798628	0.900445	0.0252113	0.037745	0.845627	0.816683	0.0500222	0.683125	0.737286	0.519835	0.614268	0.834555	0.480626	0.69576	0.606792	0.823633	0.159449	0.159491
MS139	0.0303808	0.0395257	0.034703	0.0394092	0.0319783	0.0461223	0.0345053	0.0134133	0.0327012	0.216506	0.798861	0.604751	0.903585	0.734653	0.0216995	0.830283	0.0207323	0.778288	0.763249	0.776232	0.0411179	0.483889	0.69424	0.196172	0.0156005	0.683798	0.0223913	0.0308882	0.0263123	0.0367713	0.0216652	0.832664	0.917862	0.0272246	0.0203398	0.859086	0.842203	0.0358023	0.689575	0.727686	0.521532	0.613227	0.847325	0.483876	0.711149	0.626418	0.833013	0.159774	0.15982
MS15	0.0448511	0.0179792	0.031651	0.0489953	0.043231	0.0430592	0.0346065	0.0173485	0.0360233	0.209011	0.802048	0.599788	0.906395	0.743805	0.0082086	0.841289	0.0242904	0.782214	0.775582	0.7887	0.0424371	0.505362	0.702426	0.206063	0.0222427	0.699137	0.0211074	0.0384911	0.0397874	0.0444173	0.0256399	0.823447	0.940458	0.0312631	0.0349282	0.863505	0.843595	0.0399258	0.710776	0.752888	0.542063	0.625039	0.856762	0.500701	0.714491	0.62214	0.829093	0.167305	0.167311
MS16	0.0590913	0.0688282	0.0394614	0.0588267	0.0510785	0.0437287	0.0500257	0.0535559	0.0552436	0.23446	0.762334	0.604406	0.862671	0.683783	0.051318	0.819911	0.0396409	0.796452	0.750058	0.757123	0.0791279	0.500143	0.660428	0.207357	0.0595645	0.65218	0.0561866	0.0534977	0.0561282	0.063283	0.0405634	0.878412	0.921696	0.0680069	0.0643674	0.82721	0.809444	0.0513955	0.66409	0.723696	0.521412	0.602906	0.803874	0.444034	0.675016	0.610831	0.818652	0.170336	0.166087
MS188	0.477013	0.450982	0.470601	0.440356	0.478908	0.444451	0.47464	0.45906	0.446282	0.42144	0.389272	0.348337	0.463321	0.31969	0.46689	0.351771	0.44599	0.435281	0.368263	0.36644	0.425559	0.420078	0.418036	0.273193	0.449856	0.394369	0.451606	0.469803	0.476642	0.467516	0.442504	0.418019	0.3678	0.420519	0.447926	0.389382	0.389177	0.461208	0.363257	0.430705	0.44672	0.329991	0.355805	0.409625	0.366646	0.501671	0.337897	0.235105	0.239331
MS196	0.0315719	0.0479607	0.025326	0.0441849	0.0367254	0.0508846	0.0500127	0.0251115	0.0374519	0.213061	0.795497	0.611277	0.887504	0.725764	0.0299431	0.827781	0.0254621	0.777975	0.773702	0.786752	0.0486584	0.496431	0.690928	0.198586	0.0308696	0.673249	0.0359771	0.0391734	0.0204973	0.0237649	0.0193903	0.830176	0.917694	0.0390664	0.0356273	0.854063	0.832885	0.0405608	0.699312	0.745318	0.538877	0.619939	0.850891	0.494477	0.709547	0.627064	0.834306	0.162208	0.162258
MS211	0.0413574	0.0146511	0.0279471	0.0453693	0.0393735	0.0392396	0.0312449	0.013789	0.0322197	0.203361	0.82193	0.615547	0.918063	0.751904	0.00473332	0.856543	0.0210677	0.801121	0.793398	0.806624	0.0405575	0.511286	0.709997	0.208055	0.019442	0.706496	0.0174707	0.0347257	0.0372353	0.0406047	0.0220032	0.842851	0.949142	0.0275358	0.0311984	0.883456	0.861736	0.0360605	0.718214	0.764603	0.542697	0.641041	0.872049	0.501436	0.735258	0.634485	0.847013	0.169402	0.169426
MS217	0.039682	0.0405203	0.0262559	0.0367408	0.0376943	0.0480185	0.0438116	0.0260399	0.0158373	0.214182	0.777297	0.604427	0.874724	0.708747	0.0308851	0.809202	0.0263997	0.764116	0.748756	0.761592	0.0510051	0.478796	0.667369	0.192087	0.0247584	0.667129	0.0227811	0.0259914	0.042695	0.0389281	0.0182964	0.811636	0.897523	0.0258464	0.015512	0.83511	0.814254	0.0475566	0.675215	0.718124	0.521319	0.603721	0.824176	0.464834	0.692786	0.610913	0.812741	0.155817	0.155887
MS240	0.0213397	0.0508901	0.0221822	0.0394842	0.0264736	0.0405389	0.0396473	0.0289886	0.0342765	0.21975	0.798002	0.616246	0.902126	0.730115	0.0338483	0.834226	0.0293582	0.784826	0.768684	0.7817	0.0551259	0.492584	0.697836	0.202852	0.041924	0.679425	0.0399337	0.0360061	0.0237498	0.00665075	0.023246	0.832761	0.924718	0.0502263	0.0395584	0.856746	0.839926	0.0373757	0.714791	0.752857	0.542825	0.629685	0.861596	0.499158	0.715897	0.62962	0.847972	0.161924	0.164307
MS294	0.0308448	0.0387571	0.0176268	0.0204444	0.0289083	0.0358721	0.0208624	0.0243946	0.0296147	0.216397	0.816967	0.622364	0.919125	0.743252	0.0222072	0.84707	0.0247425	0.798991	0.78713	0.800305	0.0456179	0.508586	0.701416	0.206116	0.0231078	0.696353	0.0281661	0.0173719	0.0267989	0.0301065	0.025675	0.847774	0.941131	0.0454847	0.0349027	0.876699	0.855094	0.0255878	0.717944	0.758455	0.537647	0.632834	0.863682	0.501253	0.72674	0.642143	0.838852	0.165139	0.167519
MS299	0.0442831	0.0372705	0.0396732	0.047706	0.0442115	0.0496089	0.0504355	0.0110165	0.0389182	0.214665	0.765901	0.563739	0.85371	0.688702	0.0202058	0.796609	0.0280675	0.73154	0.74891	0.765584	0.0377659	0.465841	0.669682	0.190637	0.0382029	0.658495	0.029017	0.0539009	0.0318699	0.0438439	0.0336052	0.781424	0.876589	0.0379277	0.042994	0.814104	0.803729	0.044232	0.666219	0.722727	0.53032	0.591486	0.816374	0.472185	0.673339	0.610496	0.781765	0.154445	0.152122
MS312	0.726442	0.715234	0.765186	0.70281	0.727544	0.725265	0.757684	0.751975	0.74072	0.564502	0.24209	0.247838	0.275321	0.178865	0.768307	0.258663	0.730949	0.332938	0.279023	0.283905	0.671575	0.325466	0.29098	0.300604	0.730624	0.284836	0.740056	0.734672	0.759562	0.718643	0.734068	0.279731	0.28501	0.705625	0.7275	0.2402	0.292899	0.701567	0.250252	0.302995	0.422604	0.268809	0.301084	0.331072	0.262569	0.390606	0.259344	0.277378	0.283539
MS331	0.820829	0.796456	0.841264	0.770003	0.816726	0.792673	0.849423	0.824585	0.814475	0.619423	0.134388	0.220541	0.235254	0.200554	0.842055	0.279946	0.800964	0.292852	0.295266	0.298744	0.72792	0.316586	0.339598	0.301982	0.809702	0.253581	0.807119	0.824082	0.821027	0.793944	0.801706	0.337841	0.325554	0.782891	0.800918	0.0699245	0.128366	0.786469	0.299123	0.344094	0.428995	0.216578	0.312203	0.369189	0.21991	0.395059	0.337693	0.283666	0.302533
MS373	0.784112	0.756847	0.808795	0.734933	0.784927	0.765109	0.810415	0.792667	0.782448	0.568605	0.118853	0.211164	0.207097	0.179581	0.809555	0.26842	0.767355	0.247596	0.249752	0.253244	0.697047	0.311044	0.280043	0.289016	0.774434	0.249851	0.775627	0.792191	0.792583	0.76274	0.77423	0.292904	0.302176	0.75219	0.769761	0.0828858	0.122458	0.755498	0.255012	0.313431	0.409081	0.224142	0.257135	0.324892	0.20398	0.347996	0.288213	0.261249	0.278071
MS386	0.881641	0.836918	0.902278	0.807941	0.876481	0.854466	0.905482	0.884565	0.870274	0.65042	0.131869	0.227035	0.227269	0.195497	0.903126	0.286265	0.85973	0.28037	0.282953	0.287671	0.775626	0.361757	0.283211	0.322539	0.868963	0.256374	0.866299	0.884012	0.884783	0.856353	0.860422	0.331077	0.316826	0.840593	0.859471	0.110028	0.119258	0.844676	0.295381	0.318841	0.433321	0.246884	0.296872	0.379333	0.236944	0.381067	0.321452	0.289199	0.304861
MS417	0.798795	0.759379	0.818306	0.741329	0.802561	0.774287	0.826176	0.80205	0.773403	0.613779	0.123272	0.239752	0.252711	0.208529	0.819073	0.302123	0.775196	0.312363	0.292458	0.295549	0.706504	0.345649	0.321962	0.312	0.7837	0.251516	0.784912	0.801568	0.801991	0.779418	0.782522	0.310241	0.329891	0.764996	0.778968	0.0976688	0.14572	0.764662	0.283249	0.351293	0.442379	0.228021	0.327794	0.359245	0.231412	0.400597	0.31064	0.283335	0.298919
MS418	0.782264	0.764768	0.797902	0.734241	0.774151	0.754465	0.803055	0.785506	0.782098	0.609929	0.118491	0.205566	0.249045	0.209297	0.798657	0.264427	0.759009	0.289698	0.295258	0.292433	0.690455	0.301074	0.32974	0.300071	0.77103	0.244475	0.765885	0.785031	0.789914	0.752077	0.759783	0.331452	0.312262	0.745107	0.777514	0.101511	0.164278	0.744865	0.252411	0.314856	0.404496	0.227695	0.287279	0.35669	0.211273	0.395212	0.317018	0.268641	0.280264
MS422	0.034828	0.043384	0.0432064	0.0480708	0.0350153	0.0619788	0.0323241	0.0304286	0.0412318	0.226528	0.808069	0.617451	0.913193	0.725587	0.0336442	0.843729	0.0362534	0.788841	0.758839	0.771772	0.0535007	0.478469	0.698028	0.205071	0.0204683	0.693604	0.0312613	0.0217084	0.0400078	0.0434156	0.0371765	0.837028	0.935389	0.0356925	0.0252135	0.867322	0.848891	0.0516193	0.698159	0.737955	0.514288	0.625751	0.843022	0.489543	0.709334	0.63662	0.834348	0.168529	0.168512
MS454	0.775207	0.727145	0.800575	0.717637	0.77896	0.756461	0.803264	0.780719	0.767104	0.551779	0.121611	0.201183	0.222999	0.152767	0.797718	0.238085	0.763362	0.280354	0.305597	0.309252	0.67667	0.3336	0.293903	0.290504	0.76239	0.215088	0.764724	0.783798	0.780655	0.759627	0.765681	0.260925	0.279585	0.743685	0.765135	0.133612	0.179588	0.749678	0.249168	0.294438	0.409678	0.215578	0.269094	0.331692	0.219028	0.363091	0.268488	0.250906	0.260812
MS477	0.914172	0.868102	0.930666	0.852784	0.908752	0.885928	0.938679	0.916963	0.902406	0.647252	0.174184	0.164228	0.259801	0.200755	0.936143	0.209632	0.888805	0.289922	0.249136	0.244761	0.787461	0.341682	0.312975	0.325599	0.896742	0.244388	0.898245	0.916383	0.917293	0.883993	0.892105	0.250421	0.20479	0.871704	0.891062	0.123261	0.15646	0.876072	0.255633	0.275718	0.40158	0.221839	0.295482	0.365768	0.190572	0.363038	0.293065	0.296796	0.312537
MS505	0.77674	0.743213	0.80536	0.723107	0.78771	0.769085	0.793844	0.789314	0.767038	0.655846	0.287371	0.213777	0.363171	0.307544	0.806116	0.295086	0.771554	0.390948	0.333253	0.331278	0.667305	0.407373	0.339543	0.329018	0.771155	0.315722	0.776967	0.773905	0.789214	0.771175	0.767209	0.272328	0.223204	0.756297	0.76652	0.353514	0.339539	0.75587	0.250737	0.282105	0.333507	0.295036	0.372828	0.362999	0.315773	0.41413	0.234904	0.312738	0.312484
MS529	0.652935	0.637686	0.688682	0.628299	0.655585	0.649676	0.674833	0.675519	0.651566	0.539676	0.232907	0.259548	0.293446	0.214768	0.691282	0.236083	0.662118	0.324068	0.216369	0.215172	0.594875	0.313282	0.254897	0.248657	0.651309	0.241774	0.66281	0.661042	0.683021	0.65663	0.656386	0.290575	0.22221	0.630589	0.654089	0.268792	0.270572	0.626497	0.19337	0.13793	0.295174	0.218339	0.2651	0.298962	0.255899	0.306907	0.255675	0.22429	0.234127
MS534	0.0370059	0.044754	0.0306417	0.0537674	0.0310293	0.0492016	0.0440487	0.0384028	0.0321833	0.229918	0.759425	0.590325	0.846297	0.694884	0.0433258	0.792828	0.0388153	0.752156	0.733219	0.749561	0.0660442	0.460611	0.665698	0.194636	0.0515266	0.648276	0.0423158	0.0446094	0.0472078	0.0300031	0.0326119	0.817119	0.900593	0.0526525	0.0419179	0.816534	0.793767	0.0516396	0.660187	0.715162	0.52043	0.588509	0.807314	0.4596	0.676263	0.601743	0.814726	0.153865	0.156258
MS54	0.0330484	0.0410464	0.019265	0.0312678	0.0310928	0.0452102	0.0300684	0.0265454	0.028261	0.219381	0.798878	0.608069	0.891176	0.72878	0.0243513	0.820206	0.0198769	0.769516	0.759104	0.772035	0.0529596	0.48958	0.686066	0.194822	0.0252648	0.677095	0.0303476	0.0194942	0.043212	0.0323043	0.0138349	0.829498	0.913571	0.0334286	0.0229894	0.850595	0.82945	0.0420696	0.685164	0.740167	0.518466	0.617937	0.838391	0.470412	0.706305	0.618967	0.811195	0.156156	0.158549
MS570	0.772953	0.754705	0.813294	0.750709	0.787197	0.769258	0.796572	0.797032	0.793063	0.596065	0.290902	0.250768	0.332699	0.284478	0.814061	0.259664	0.782851	0.338756	0.264986	0.254773	0.691609	0.389917	0.316518	0.323791	0.767472	0.285479	0.779888	0.78142	0.801518	0.766916	0.774663	0.293984	0.329978	0.763632	0.759147	0.276633	0.269776	0.752251	0.225911	0.232879	0.386757	0.241128	0.246985	0.33636	0.311831	0.398101	0.332164	0.291859	0.310108
MS581	0.744714	0.733939	0.79007	0.714652	0.751599	0.743506	0.7786	0.774114	0.766685	0.55044	0.258781	0.242239	0.302485	0.233777	0.790821	0.26627	0.756408	0.339894	0.245195	0.240709	0.661257	0.338106	0.320208	0.310035	0.745036	0.291036	0.754621	0.758792	0.775015	0.741091	0.752121	0.287491	0.274822	0.726828	0.736916	0.272396	0.275639	0.722792	0.200925	0.252848	0.375003	0.258357	0.256705	0.29818	0.276311	0.402969	0.268027	0.274891	0.284358
MS604	0.752561	0.750103	0.782485	0.712273	0.743068	0.739757	0.76617	0.766725	0.762696	0.571624	0.302321	0.276569	0.341993	0.292688	0.783225	0.270555	0.745523	0.329451	0.250337	0.242503	0.670361	0.36395	0.301865	0.321239	0.737954	0.312394	0.74997	0.751587	0.770978	0.74084	0.748657	0.293917	0.247977	0.712894	0.729964	0.318237	0.305145	0.715905	0.232056	0.200776	0.402247	0.23522	0.305567	0.35664	0.350331	0.381099	0.365516	0.28858	0.298526
MS63	0.0422578	0.0425387	0.050147	0.0460543	0.0474352	0.0617088	0.0463881	0.0285961	0.0445887	0.212999	0.787888	0.614693	0.887565	0.7187	0.0334464	0.819997	0.036042	0.785534	0.759009	0.771923	0.0489946	0.479351	0.687449	0.196182	0.0133274	0.666237	0.0324011	0.0285473	0.0310245	0.0415025	0.0369669	0.82241	0.909176	0.02672	0.0320683	0.846107	0.825078	0.044129	0.685137	0.716661	0.509859	0.602979	0.835078	0.494478	0.702601	0.620539	0.82652	0.159858	0.159917
MS630	0.478034	0.459476	0.485317	0.459853	0.478421	0.494821	0.49343	0.4766	0.482401	0.523909	0.427494	0.34939	0.465354	0.376954	0.477644	0.342335	0.476447	0.43811	0.370013	0.368667	0.411286	0.438257	0.405027	0.255893	0.470711	0.403592	0.473231	0.476339	0.487896	0.459666	0.479585	0.394058	0.34289	0.484444	0.470825	0.451357	0.458495	0.476011	0.321957	0.403082	0.455415	0.340997	0.43348	0.357118	0.383281	0.427451	0.401556	0.223279	0.226699
MS637	0.0353252	0.0280974	0.0219354	0.0320348	0.0333464	0.0403394	0.0252265	0.01822	0.0279416	0.218317	0.810396	0.60483	0.915864	0.7448	0.0125536	0.837795	0.0185607	0.788862	0.781336	0.796193	0.0448308	0.509967	0.698104	0.202913	0.020436	0.691461	0.0219758	0.0287078	0.0337479	0.034574	0.0194945	0.840157	0.929061	0.0356883	0.0216726	0.872593	0.856374	0.0371879	0.703215	0.75434	0.537432	0.633437	0.866684	0.488314	0.718022	0.636408	0.840312	0.165305	0.165325
MS639	0.0307914	0.0435751	0.0140415	0.0398136	0.0288425	0.0322686	0.0313617	0.0313518	0.0295554	0.208358	0.796753	0.608681	0.889097	0.726744	0.0256254	0.829125	0.0176431	0.775022	0.760037	0.772984	0.0563385	0.484666	0.685034	0.198285	0.0300804	0.681342	0.0351992	0.0277737	0.0373721	0.03718	0.0116113	0.831511	0.923461	0.034728	0.031301	0.855495	0.834242	0.0290735	0.696715	0.731891	0.533392	0.617344	0.844343	0.473811	0.710468	0.624493	0.843588	0.159513	0.161898
MS651	0.693029	0.641089	0.70745	0.636388	0.714565	0.684837	0.695722	0.696484	0.678897	0.567435	0.33833	0.334404	0.390126	0.367781	0.697905	0.346803	0.671856	0.418058	0.336017	0.326908	0.5887	0.424046	0.340718	0.327461	0.666085	0.375471	0.687422	0.682386	0.696119	0.666874	0.676079	0.356447	0.281031	0.685459	0.689208	0.390032	0.352876	0.675368	0.239698	0.290069	0.246271	0.303159	0.348745	0.448401	0.35503	0.42869	0.1533	0.293038	0.296555
MS678	0.635541	0.641339	0.670274	0.605294	0.650365	0.631967	0.658734	0.656207	0.64358	0.507402	0.248021	0.282336	0.309742	0.243541	0.67092	0.301776	0.636864	0.309754	0.298714	0.306488	0.581068	0.330975	0.314547	0.277533	0.643142	0.27867	0.638473	0.642672	0.655729	0.629183	0.636533	0.407835	0.322854	0.610726	0.636157	0.29391	0.295027	0.621421	0.254713	0.331152	0.373919	0.277441	0.338378	0.365732	0.351134	0.436341	0.36455	0.247374	0.255547
MS71	0.031647	0.048051	0.0324344	0.0355457	0.0368015	0.0366723	0.0429071	0.018193	0.0268751	0.226003	0.811569	0.622112	0.913598	0.740641	0.0300141	0.844236	0.0307982	0.793574	0.781765	0.794894	0.0425822	0.50035	0.705784	0.205623	0.0309422	0.691643	0.0289611	0.0392485	0.00665874	0.0238356	0.0335205	0.846591	0.93483	0.0463005	0.042809	0.870897	0.849394	0.0334874	0.717323	0.75944	0.54953	0.633796	0.867802	0.500976	0.724166	0.644053	0.848629	0.166998	0.167026
MS731	0.654779	0.630289	0.66293	0.601395	0.648886	0.625055	0.664756	0.649028	0.650391	0.50488	0.293479	0.272231	0.393842	0.339105	0.663567	0.317723	0.636382	0.385012	0.394465	0.390191	0.584518	0.326132	0.291515	0.302415	0.649135	0.296284	0.6442	0.648659	0.652419	0.644054	0.631997	0.365029	0.404676	0.623045	0.629208	0.279667	0.305799	0.622106	0.300652	0.394598	0.439179	0.138962	0.331636	0.378363	0.250413	0.409622	0.398944	0.267741	0.278711
MS762	0.847874	0.815858	0.872744	0.788885	0.844446	0.837364	0.872656	0.855478	0.844968	0.634764	0.135905	0.203673	0.231979	0.186151	0.873567	0.243479	0.828671	0.285202	0.272635	0.27185	0.742739	0.308372	0.25519	0.324972	0.836201	0.225517	0.836986	0.851893	0.855611	0.823779	0.839858	0.262474	0.254446	0.812489	0.830999	0.137444	0.138783	0.816354	0.241081	0.290992	0.398141	0.237498	0.291272	0.36722	0.216245	0.3439	0.320211	0.287599	0.305369
MS769	0.712472	0.699547	0.737035	0.682721	0.708638	0.702447	0.733979	0.723478	0.71942	0.511416	0.181802	0.235344	0.246568	0.216675	0.739715	0.241219	0.700761	0.274566	0.120742	0.115462	0.653793	0.327095	0.244699	0.28342	0.70044	0.24416	0.706916	0.715777	0.723276	0.694417	0.705659	0.290488	0.221405	0.694885	0.694325	0.191157	0.16384	0.683833	0.245659	0.264853	0.382857	0.209439	0.282735	0.302636	0.245256	0.319316	0.282094	0.230832	0.249856
MS787	0.826617	0.791501	0.847083	0.762331	0.806738	0.816998	0.833942	0.830239	0.823046	0.617448	0.198224	0.238685	0.262743	0.202499	0.847883	0.291944	0.80785	0.277206	0.302862	0.30581	0.709786	0.372938	0.306734	0.302922	0.823069	0.244706	0.817496	0.814077	0.834995	0.804984	0.811084	0.280719	0.301223	0.7958	0.806343	0.212494	0.186464	0.799527	0.216582	0.295421	0.368552	0.238041	0.258771	0.33967	0.219196	0.368964	0.280324	0.280367	0.285351
MS790	0.702706	0.682409	0.721924	0.664657	0.699221	0.680732	0.716951	0.706752	0.695122	0.547934	0.265073	0.258977	0.285555	0.271257	0.722631	0.306423	0.682698	0.319555	0.317145	0.326872	0.616584	0.317945	0.276628	0.2908	0.696451	0.279968	0.706378	0.706322	0.713663	0.691065	0.689275	0.344855	0.310874	0.678353	0.692172	0.220495	0.240384	0.684381	0.308907	0.299542	0.393253	0.269932	0.332062	0.385189	0.309006	0.359878	0.305785	0.239258	0.249323
MS806	0.775429	0.737547	0.804385	0.730352	0.813259	0.787069	0.796877	0.792292	0.767081	0.563144	0.273623	0.264362	0.306778	0.300554	0.793902	0.312723	0.765573	0.375063	0.367345	0.367033	0.682541	0.417331	0.372633	0.328317	0.766593	0.334725	0.78274	0.776778	0.792214	0.775196	0.770051	0.31129	0.248378	0.766298	0.769344	0.319336	0.325974	0.75507	0.236422	0.313715	0.24334	0.286148	0.320624	0.409253	0.331701	0.42142	0.0982194	0.301811	0.308798
MS809	0.5191	0.509426	0.532907	0.499445	0.529394	0.489609	0.536632	0.523393	0.507191	0.448223	0.511532	0.500235	0.498216	0.499987	0.536696	0.524992	0.502562	0.530735	0.529748	0.536676	0.477318	0.397585	0.42529	0.280014	0.514228	0.49616	0.529811	0.526377	0.521867	0.510854	0.508051	0.603086	0.543304	0.507293	0.517086	0.457163	0.533075	0.519913	0.440885	0.55732	0.523439	0.409683	0.510158	0.376257	0.466506	0.335056	0.495098	0.260648	0.263773
MS811	0.815367	0.777517	0.843617	0.778569	0.819076	0.806123	0.842368	0.826936	0.823017	0.648768	0.244436	0.263534	0.284326	0.264216	0.844408	0.315084	0.800897	0.231101	0.325152	0.317469	0.717125	0.363844	0.297321	0.344802	0.815921	0.24665	0.806769	0.826433	0.826957	0.801903	0.807945	0.320314	0.309328	0.785238	0.803266	0.215958	0.231583	0.80657	0.292133	0.344986	0.434623	0.261589	0.269232	0.407416	0.253499	0.391157	0.328124	0.300214	0.30939
MS823	0.709899	0.677547	0.733346	0.671638	0.717109	0.688168	0.736094	0.721758	0.715558	0.5912	0.243955	0.28069	0.340476	0.306578	0.737969	0.351695	0.697289	0.365734	0.340117	0.338244	0.643753	0.310718	0.327021	0.307466	0.70427	0.359365	0.705216	0.721313	0.707064	0.68548	0.701457	0.358063	0.343004	0.682701	0.69974	0.264976	0.238977	0.702234	0.320349	0.361063	0.425867	0.27365	0.355628	0.402764	0.294148	0.409408	0.371235	0.273743	0.297224
MS831	0.747869	0.718056	0.774165	0.716038	0.75385	0.7455	0.776757	0.758142	0.729806	0.572484	0.195507	0.240757	0.27162	0.244971	0.774919	0.276586	0.735291	0.290226	0.313309	0.317094	0.654728	0.361293	0.31164	0.296971	0.75153	0.225418	0.743051	0.761792	0.764422	0.72971	0.736066	0.299044	0.259152	0.725168	0.750185	0.213318	0.232189	0.728835	0.233271	0.238768	0.34846	0.228284	0.307015	0.367422	0.274198	0.373286	0.22848	0.263049	0.280276
MS833	0.682319	0.64161	0.702148	0.637315	0.666396	0.675829	0.675342	0.68748	0.679946	0.533094	0.375909	0.343493	0.361969	0.33966	0.688903	0.374937	0.674336	0.334989	0.361205	0.362971	0.591285	0.374894	0.309667	0.307874	0.680849	0.326482	0.666614	0.666598	0.696503	0.6852	0.668788	0.418117	0.412104	0.667077	0.673377	0.343672	0.343247	0.665127	0.370225	0.367139	0.470417	0.315124	0.386887	0.375264	0.353786	0.313362	0.467752	0.285223	0.289712
MS836	0.722817	0.711743	0.765039	0.705353	0.72046	0.737318	0.743462	0.749562	0.729543	0.604263	0.28645	0.293957	0.331704	0.278906	0.765763	0.335423	0.724448	0.241483	0.325433	0.327722	0.641048	0.304058	0.298594	0.302211	0.728349	0.34109	0.727805	0.720471	0.759245	0.725829	0.728155	0.299978	0.338635	0.700007	0.713436	0.304377	0.313279	0.727754	0.270597	0.3202	0.37529	0.3181	0.295953	0.373278	0.291624	0.375111	0.333711	0.269366	0.275247
MS841	0.556722	0.5557	0.563297	0.525246	0.563285	0.537632	0.56905	0.559821	0.549943	0.499936	0.435085	0.359754	0.417823	0.393023	0.567083	0.406533	0.535933	0.44928	0.416514	0.428907	0.498214	0.338242	0.38692	0.267409	0.568905	0.457082	0.567453	0.571666	0.561744	0.549973	0.538784	0.452421	0.441473	0.556392	0.565567	0.39824	0.427225	0.537809	0.413914	0.450078	0.479867	0.414871	0.420931	0.387745	0.434814	0.360911	0.4276	0.238497	0.261184
MS842	0.635263	0.630509	0.655497	0.611655	0.644361	0.634093	0.661573	0.645045	0.637924	0.575327	0.416091	0.41539	0.390046	0.360732	0.659663	0.44105	0.628875	0.366633	0.46206	0.469488	0.563243	0.386045	0.322662	0.298063	0.634503	0.417696	0.642784	0.644673	0.655791	0.622904	0.626806	0.462523	0.450615	0.62125	0.638113	0.435222	0.421905	0.644025	0.348987	0.446002	0.529421	0.349776	0.420725	0.41209	0.375248	0.388582	0.436011	0.273746	0.283977
MS855	0.77504	0.757116	0.81392	0.751589	0.770236	0.753914	0.794542	0.81217	0.783509	0.625113	0.255123	0.24443	0.250595	0.241952	0.814708	0.282509	0.775159	0.335556	0.315892	0.325035	0.715565	0.311257	0.247681	0.322934	0.793115	0.238531	0.792425	0.789047	0.801953	0.751591	0.778372	0.331019	0.32359	0.763264	0.781352	0.266211	0.26792	0.755514	0.29613	0.327494	0.466508	0.292326	0.289627	0.335873	0.264619	0.367669	0.34338	0.280032	0.291937
MS857	0.786589	0.789331	0.845878	0.756626	0.805613	0.785225	0.828714	0.829071	0.809506	0.636133	0.259493	0.23638	0.249018	0.265191	0.846675	0.218695	0.806724	0.334827	0.254464	0.252476	0.709514	0.326233	0.2495	0.315682	0.806348	0.234639	0.808788	0.812946	0.802547	0.773412	0.807994	0.32387	0.282263	0.787097	0.789969	0.255435	0.24415	0.775568	0.226139	0.298743	0.406281	0.22113	0.275131	0.371399	0.283783	0.386511	0.306836	0.285371	0.298547
MS864	0.824428	0.814807	0.860737	0.781947	0.816954	0.818783	0.835718	0.847924	0.836056	0.578977	0.325331	0.265294	0.362403	0.332345	0.869715	0.237328	0.828957	0.341754	0.296879	0.288065	0.730812	0.402518	0.337277	0.332603	0.817025	0.310353	0.827132	0.815864	0.848029	0.824461	0.824512	0.290796	0.26074	0.789975	0.808132	0.293112	0.311189	0.804263	0.250156	0.27221	0.392314	0.235997	0.313287	0.371286	0.317717	0.409921	0.325785	0.309039	0.315651
MS87	0.026977	0.0494525	0.0207574	0.0294238	0.0162676	0.0391094	0.0170116	0.03463	0.0399952	0.212276	0.817865	0.623098	0.924021	0.73454	0.0324205	0.853792	0.0279309	0.80253	0.760652	0.773605	0.0565247	0.502252	0.708823	0.20997	0.0333638	0.711036	0.037151	0.0204972	0.0371074	0.0333439	0.0288595	0.832167	0.950617	0.0487936	0.0381293	0.877587	0.858987	0.0199619	0.708125	0.743382	0.522223	0.631308	0.861141	0.504177	0.718132	0.65159	0.852257	0.171805	0.174249
MS896	0.164052	0.154339	0.170217	0.146273	0.16866	0.163698	0.173963	0.162365	0.159218	0.210211	0.291532	0.226372	0.33496	0.276045	0.168551	0.311724	0.154227	0.313327	0.306808	0.310729	0.142965	0.207538	0.266208	0.0340618	0.15793	0.261187	0.160027	0.165652	0.168808	0.158709	0.154797	0.3441	0.345927	0.157351	0.158202	0.310655	0.309703	0.160075	0.247694	0.297257	0.274226	0.2206	0.32704	0.204994	0.26715	0.262902	0.320549	0.011311	0.00654474
MS904	0.277325	0.253019	0.288189	0.260181	0.28057	0.279275	0.280503	0.270883	0.273793	0.352058	0.590474	0.489	0.619896	0.53978	0.277481	0.628306	0.259371	0.560084	0.623885	0.63327	0.245831	0.361155	0.428584	0.201754	0.259916	0.566358	0.260789	0.276521	0.275584	0.270668	0.271904	0.60881	0.670219	0.27745	0.264962	0.601614	0.624111	0.270464	0.497726	0.558826	0.541267	0.452045	0.614439	0.336315	0.511943	0.427555	0.599688	0.17377	0.178016
MS909	0.427399	0.412264	0.439367	0.432468	0.433244	0.42084	0.441032	0.432525	0.418592	0.45367	0.594621	0.542576	0.590424	0.558164	0.442703	0.659733	0.420085	0.574578	0.624929	0.625116	0.409289	0.394292	0.424624	0.265022	0.424269	0.5371	0.430259	0.430577	0.443153	0.432237	0.416912	0.627428	0.65978	0.416197	0.425267	0.599214	0.587298	0.42922	0.5232	0.58272	0.544463	0.520702	0.626586	0.375593	0.572427	0.361557	0.606489	0.236725	0.231739
MS927	0.462344	0.445258	0.474191	0.465047	0.465734	0.467082	0.480848	0.461796	0.458581	0.50486	0.68588	0.576648	0.611701	0.615611	0.475041	0.695089	0.448313	0.581	0.652418	0.65716	0.424001	0.424494	0.519676	0.283322	0.453684	0.598752	0.458849	0.463183	0.461744	0.447541	0.455831	0.643211	0.668475	0.447988	0.446375	0.613157	0.69689	0.466559	0.548653	0.641365	0.610082	0.560953	0.630233	0.371888	0.590736	0.374112	0.604057	0.262285	0.260878
MS928	0.448723	0.443975	0.460529	0.4482	0.457272	0.431992	0.456184	0.457406	0.452471	0.452401	0.658651	0.538623	0.645496	0.609091	0.458438	0.684199	0.430036	0.572133	0.692265	0.702439	0.415072	0.390278	0.509795	0.273111	0.448136	0.554127	0.454031	0.462649	0.458439	0.432302	0.438044	0.642879	0.697522	0.44244	0.446239	0.593411	0.65725	0.439374	0.611047	0.657279	0.588497	0.517916	0.642465	0.378711	0.554712	0.40738	0.670673	0.260979	0.27174
MS929	0.405094	0.401002	0.406921	0.39528	0.397966	0.382247	0.408628	0.400686	0.381466	0.461554	0.591436	0.458605	0.556271	0.544832	0.407391	0.595868	0.382842	0.527291	0.539249	0.550703	0.369059	0.332219	0.404501	0.237544	0.395644	0.555902	0.403024	0.406207	0.401155	0.38416	0.382834	0.656608	0.617899	0.395226	0.406207	0.585123	0.584296	0.393921	0.484701	0.542697	0.545339	0.484816	0.523266	0.343424	0.509661	0.352926	0.571508	0.213271	0.221196
MS930	0.423246	0.396748	0.427417	0.410873	0.419451	0.418023	0.425829	0.418554	0.398079	0.467801	0.68352	0.60333	0.614243	0.597717	0.425389	0.722468	0.397814	0.578556	0.63651	0.650265	0.402256	0.391226	0.47756	0.254851	0.410842	0.645461	0.426909	0.424169	0.42313	0.401171	0.409743	0.713843	0.733283	0.420379	0.418876	0.652579	0.684084	0.414461	0.573128	0.572118	0.615019	0.544831	0.640402	0.376479	0.59743	0.391248	0.643945	0.244998	0.244653
MS932	0.394026	0.391472	0.411655	0.400562	0.41098	0.396967	0.413424	0.400847	0.40065	0.439776	0.589935	0.493218	0.569579	0.539566	0.402912	0.596543	0.388423	0.546656	0.623429	0.635287	0.382282	0.377728	0.448596	0.224334	0.403814	0.526271	0.406317	0.410923	0.409619	0.376611	0.394229	0.624037	0.677243	0.382379	0.401503	0.561323	0.626348	0.39606	0.51677	0.578359	0.553017	0.472042	0.581909	0.343766	0.503907	0.352565	0.593523	0.214306	0.224814
MS939	0.064695	0.0680994	0.0626186	0.0768802	0.070698	0.0744322	0.06533	0.0514331	0.0667043	0.2557	0.791195	0.580848	0.898239	0.722804	0.0491838	0.794207	0.0510739	0.756577	0.786159	0.799406	0.0803581	0.465442	0.656324	0.209487	0.0602892	0.683182	0.0554916	0.0770894	0.0613696	0.0649596	0.0564662	0.859899	0.901077	0.069699	0.069674	0.851821	0.828958	0.0695945	0.692774	0.72518	0.574821	0.619182	0.832662	0.478546	0.705797	0.624408	0.805454	0.172949	0.172919
MS947	0.0355878	0.0413824	0.0363498	0.0338195	0.0336242	0.0549622	0.0325973	0.0220466	0.0379114	0.222244	0.80336	0.608835	0.905566	0.733807	0.0268661	0.832983	0.0294306	0.786432	0.756397	0.769294	0.0438547	0.495257	0.691976	0.198255	0.0137789	0.688995	0.0328777	0.0219999	0.0314983	0.0348412	0.0303594	0.839101	0.922584	0.0359621	0.0255006	0.863229	0.841865	0.0374411	0.696798	0.728366	0.522613	0.619251	0.852017	0.498174	0.714102	0.631098	0.827481	0.161868	0.162473
MS950	0.0515237	0.0576233	0.0559743	0.0530874	0.0605579	0.0637119	0.0522109	0.0342312	0.0540493	0.215833	0.797316	0.598055	0.868832	0.70968	0.0391279	0.810752	0.0417706	0.773734	0.749459	0.762314	0.0583324	0.482668	0.675288	0.197118	0.0329651	0.672887	0.0452809	0.0484619	0.0367091	0.0473062	0.0406292	0.808175	0.878353	0.0483959	0.0520647	0.831599	0.820485	0.0572644	0.701933	0.730474	0.519617	0.612525	0.846032	0.480948	0.698182	0.621556	0.783347	0.160706	0.160749
MS952	0.0472149	0.0531915	0.0516795	0.0493649	0.0562113	0.0632727	0.0551486	0.0300711	0.0452335	0.223545	0.797883	0.596349	0.882007	0.71382	0.0349352	0.814736	0.037545	0.765526	0.753993	0.766871	0.0515117	0.481315	0.675513	0.196081	0.0287952	0.677605	0.0410287	0.0442173	0.0325143	0.0430279	0.038468	0.815564	0.884938	0.0513291	0.047798	0.840754	0.819803	0.0529129	0.700131	0.726006	0.528879	0.61168	0.843989	0.481135	0.697783	0.625811	0.789058	0.159735	0.15979
MS961	0.0464583	0.0412747	0.0471434	0.0447891	0.0502807	0.0587027	0.0492248	0.0255972	0.0415852	0.208083	0.778731	0.600795	0.885847	0.705344	0.0304463	0.815207	0.0330409	0.78666	0.76633	0.779337	0.0487733	0.483425	0.685708	0.19451	0.0172995	0.65754	0.0291467	0.0312625	0.0280244	0.0384995	0.0339658	0.806146	0.896504	0.0324819	0.0361466	0.836662	0.825137	0.0483507	0.69006	0.726339	0.506131	0.606636	0.830805	0.484821	0.692184	0.618177	0.821763	0.15852	0.158216
MS972	0.0432379	0.0494056	0.0368297	0.0561309	0.0484193	0.0627127	0.0401976	0.0366082	0.0527986	0.214311	0.806222	0.613837	0.899253	0.750194	0.0343983	0.838774	0.0370037	0.799412	0.806999	0.820372	0.0665468	0.504242	0.704428	0.208324	0.0424743	0.686646	0.0440662	0.0508421	0.0390874	0.0424798	0.0379273	0.841141	0.929818	0.0435844	0.0401085	0.865322	0.843916	0.0596485	0.698431	0.740848	0.529261	0.629025	0.854087	0.487553	0.719254	0.639387	0.837367	0.17171	0.171717
MS992	0.828416	0.793904	0.86234	0.792361	0.829235	0.815956	0.849103	0.845176	0.841315	0.629473	0.248133	0.206608	0.331908	0.223662	0.863158	0.210423	0.818504	0.345482	0.227789	0.226982	0.732017	0.353177	0.255831	0.317693	0.822218	0.304175	0.829802	0.83665	0.858219	0.813795	0.821704	0.247586	0.256192	0.802413	0.828713	0.257683	0.273075	0.806228	0.261766	0.287015	0.46007	0.266598	0.280142	0.335669	0.241766	0.374031	0.323378	0.292055	0.299242
MS995	0.208695	0.2073	0.212762	0.190373	0.213884	0.208914	0.225002	0.207576	0.20183	0.262833	0.329955	0.279439	0.3814	0.329394	0.217636	0.348362	0.203319	0.375667	0.3619	0.362896	0.183334	0.256749	0.344739	0.0613271	0.206956	0.308384	0.204666	0.210855	0.214047	0.200557	0.197433	0.377845	0.384424	0.206953	0.19863	0.344367	0.351949	0.211389	0.306348	0.34243	0.308999	0.280959	0.387046	0.275107	0.320302	0.313323	0.365994	0.0534361	0.0479536
MS996	0.0205717	0.0354632	0.0144674	0.03146	0.018685	0.0326535	0.0246873	0.0142589	0.0334822	0.212532	0.804312	0.605398	0.897091	0.733947	0.0190327	0.840482	0.0145703	0.787902	0.774807	0.787866	0.0436758	0.500361	0.698854	0.201369	0.0340039	0.688544	0.0249609	0.0352219	0.0306452	0.0198484	0.0155096	0.839172	0.931638	0.0422266	0.0316901	0.86328	0.847748	0.0294484	0.702938	0.7464	0.539762	0.626532	0.852076	0.486273	0.717594	0.633695	0.843326	0.160519	0.162907
MS1001	0.0306645	0.0385552	0.0174662	0.0202651	0.0287329	0.0356933	0.0206954	0.0242277	0.0294367	0.21602	0.815746	0.622464	0.918063	0.744606	0.0220419	0.848481	0.024572	0.797668	0.785829	0.798984	0.0453869	0.509848	0.702766	0.205917	0.0229393	0.6992	0.0279914	0.0172121	0.0266264	0.0299277	0.0255052	0.850829	0.944419	0.0452938	0.0347257	0.87521	0.853649	0.0254116	0.718214	0.7572	0.536817	0.634158	0.86389	0.501436	0.728086	0.641096	0.839076	0.164967	0.167348
MS1002	0.028507	0.0275675	0.0153353	0.0395588	0.0265819	0.0335378	0.0326279	0.0151263	0.0300616	0.201941	0.800664	0.610486	0.894927	0.732101	0.0103084	0.834763	0.0127807	0.780496	0.772894	0.785935	0.0438554	0.49479	0.690366	0.200989	0.0348914	0.691152	0.0258415	0.0361077	0.0386307	0.0277721	0.00944567	0.82145	0.929401	0.0289096	0.0325727	0.8612	0.839889	0.0281427	0.698485	0.744528	0.53825	0.625946	0.850017	0.478713	0.715778	0.616572	0.841291	0.160149	0.162537
MS1003	0.876197	0.850832	0.907641	0.828536	0.890761	0.859534	0.916582	0.888054	0.875472	0.66692	0.243356	0.249752	0.140684	0.285284	0.908495	0.351712	0.866352	0.317574	0.309641	0.306377	0.758598	0.389692	0.309004	0.363311	0.874134	0.233423	0.875604	0.889256	0.890054	0.865664	0.865532	0.340915	0.314846	0.845592	0.864564	0.2409	0.256202	0.849731	0.288721	0.358924	0.488372	0.267	0.293497	0.324611	0.302019	0.415657	0.328786	0.326602	0.337157
MS1005	0.636321	0.643658	0.681462	0.62931	0.660145	0.652413	0.670826	0.670637	0.652899	0.519118	0.340181	0.308803	0.350709	0.293467	0.685779	0.29248	0.650848	0.350432	0.272453	0.276227	0.599524	0.354241	0.294564	0.268405	0.65407	0.330133	0.661637	0.67024	0.684636	0.656468	0.653862	0.338659	0.263992	0.633828	0.63677	0.329076	0.339991	0.642197	0.218331	0.266688	0.334137	0.269645	0.318184	0.310071	0.315015	0.425562	0.254126	0.243036	0.251553
MS1008	0.405576	0.380669	0.412537	0.403154	0.403628	0.408479	0.410697	0.410967	0.381955	0.487163	0.675166	0.559985	0.64367	0.623489	0.413002	0.729951	0.391181	0.584701	0.624708	0.639031	0.399883	0.387335	0.463886	0.267341	0.403905	0.574247	0.3989	0.411835	0.410729	0.392471	0.393201	0.712076	0.76678	0.408056	0.396458	0.641264	0.678573	0.407332	0.570073	0.620746	0.586916	0.532087	0.640572	0.362723	0.594799	0.345044	0.679087	0.24329	0.243018
MS1011	0.291923	0.263822	0.293147	0.287748	0.280657	0.305503	0.281646	0.283646	0.278996	0.334477	0.626133	0.539225	0.579484	0.579907	0.280954	0.701229	0.279469	0.648499	0.585048	0.605036	0.294933	0.490912	0.520707	0.26515	0.271626	0.522095	0.281864	0.274459	0.285024	0.279214	0.276727	0.732833	0.71539	0.275775	0.278964	0.641733	0.647774	0.292377	0.610137	0.63802	0.545572	0.529342	0.695832	0.470423	0.628098	0.530335	0.694757	0.225669	0.229996
MS1013	0.478576	0.464359	0.502911	0.484792	0.502681	0.473127	0.505199	0.492774	0.476686	0.477551	0.571423	0.506543	0.545664	0.52753	0.50647	0.591884	0.47694	0.516363	0.570265	0.574406	0.452601	0.385522	0.449343	0.279393	0.485308	0.485752	0.502643	0.493694	0.498522	0.490009	0.481333	0.594224	0.598652	0.473035	0.488046	0.555222	0.573982	0.495286	0.480417	0.557594	0.605022	0.489742	0.564906	0.348707	0.530282	0.343353	0.594589	0.255005	0.252268
MS1014	0.498256	0.494232	0.500887	0.482059	0.494476	0.488211	0.508756	0.49648	0.49369	0.425661	0.592614	0.508926	0.501706	0.516192	0.504405	0.592924	0.475168	0.519457	0.564982	0.576533	0.451651	0.397495	0.448259	0.304255	0.486119	0.526494	0.477532	0.491779	0.507878	0.499362	0.476259	0.579243	0.576238	0.482384	0.486192	0.552616	0.573728	0.487617	0.533835	0.524269	0.572626	0.515336	0.564549	0.394687	0.52624	0.386588	0.559852	0.258908	0.269815
MS1015	0.501279	0.480322	0.517895	0.500331	0.511429	0.487829	0.520237	0.507657	0.48786	0.496268	0.55985	0.546342	0.574813	0.552555	0.52149	0.610222	0.498669	0.563018	0.593763	0.592455	0.444932	0.404711	0.481147	0.297976	0.500147	0.571695	0.499811	0.508583	0.507741	0.499206	0.494494	0.60421	0.623101	0.48776	0.502881	0.578383	0.57643	0.504512	0.557021	0.583937	0.578353	0.519866	0.598979	0.448293	0.58691	0.357505	0.568657	0.264389	0.276814
MS1017	0.80829	0.786484	0.845449	0.780723	0.812987	0.835348	0.842395	0.832889	0.828983	0.598226	0.297781	0.304559	0.357045	0.312076	0.850465	0.262456	0.806722	0.366664	0.264426	0.255072	0.719304	0.442221	0.383658	0.34176	0.797595	0.364728	0.813988	0.81679	0.839602	0.800063	0.8138	0.265063	0.221025	0.783439	0.793848	0.305915	0.340289	0.808169	0.229374	0.255116	0.370594	0.284654	0.341674	0.394616	0.353778	0.400389	0.28094	0.307542	0.325936
MS1018	0.76259	0.757892	0.802337	0.735963	0.7638	0.766567	0.776079	0.80147	0.780786	0.602141	0.382052	0.363712	0.397021	0.37023	0.803089	0.395709	0.77522	0.33912	0.438831	0.440949	0.701394	0.385814	0.399974	0.357579	0.750098	0.432818	0.781714	0.756334	0.798354	0.784791	0.782922	0.443918	0.430977	0.753281	0.763639	0.356902	0.404382	0.761044	0.406422	0.514807	0.49408	0.385551	0.44207	0.405078	0.407944	0.458483	0.52213	0.346811	0.354346
MS1019	0.835192	0.826082	0.882131	0.794548	0.84035	0.843042	0.844188	0.881149	0.85655	0.65678	0.331535	0.33667	0.371593	0.331679	0.882969	0.373111	0.852742	0.343818	0.344484	0.345645	0.763438	0.411516	0.3756	0.357427	0.825292	0.377817	0.868151	0.8318	0.87317	0.856999	0.858937	0.371989	0.353297	0.821044	0.839768	0.298081	0.343132	0.819217	0.315729	0.37685	0.449227	0.306905	0.326142	0.377436	0.34947	0.428229	0.404538	0.345018	0.358635
MS1020	0.0342161	0.0288992	0.0279471	0.0381322	0.0322672	0.0392396	0.0383403	3.80446e-05	0.0286791	0.211783	0.806265	0.608677	0.909476	0.737362	0.0116208	0.840484	0.0210677	0.785948	0.778318	0.791402	0.0293223	0.49928	0.698934	0.20228	0.0264488	0.691958	0.0174707	0.0418179	0.023115	0.033474	0.0220032	0.827082	0.931527	0.0275358	0.0311984	0.867031	0.845626	0.0360605	0.703729	0.749852	0.542697	0.627323	0.855797	0.489263	0.720964	0.621393	0.847013	0.163767	0.163814
MS1021	0.0235989	0.0458262	0.0174662	0.0490077	0.0147191	0.0499545	0.0206954	0.0312478	0.0436861	0.233152	0.828549	0.622464	0.926724	0.744606	0.0290501	0.864671	0.0316176	0.808795	0.770862	0.783877	0.0586518	0.494009	0.717929	0.212181	0.0370519	0.713845	0.0408406	0.0241808	0.0407968	0.0299277	0.0255052	0.850829	0.962264	0.0452938	0.0347257	0.888614	0.86989	0.0396354	0.710945	0.7572	0.525159	0.644741	0.86389	0.495331	0.728086	0.654451	0.855013	0.172979	0.173434
MS985	0.672342	0.642396	0.687496	0.651703	0.665942	0.648768	0.671657	0.698982	0.684187	0.565564	0.495426	0.424323	0.43215	0.459827	0.674634	0.459204	0.653046	0.422072	0.495629	0.495143	0.615525	0.416056	0.410846	0.354572	0.643789	0.440707	0.675409	0.65958	0.711175	0.669091	0.656739	0.471774	0.455577	0.642719	0.666209	0.470257	0.450169	0.644543	0.475716	0.436624	0.493266	0.418013	0.496693	0.443666	0.466581	0.394028	0.557107	0.331186	0.33297
MS1022	0.862953	0.834406	0.897552	0.820432	0.858215	0.850033	0.875798	0.879952	0.876143	0.626934	0.228265	0.194079	0.332612	0.223165	0.898394	0.187041	0.852708	0.345093	0.246918	0.246071	0.754798	0.351432	0.2788	0.333104	0.856502	0.275685	0.858703	0.863077	0.888449	0.847959	0.855946	0.197758	0.226908	0.836228	0.855013	0.252784	0.243232	0.840256	0.244055	0.285794	0.438018	0.250888	0.274589	0.377335	0.25356	0.402532	0.300874	0.304435	0.305906
MS1036	0.518633	0.504992	0.533506	0.495111	0.526972	0.520116	0.545182	0.524238	0.507334	0.527045	0.55269	0.525589	0.521449	0.489641	0.537197	0.608538	0.506726	0.516302	0.607152	0.599393	0.476186	0.393789	0.423661	0.262283	0.515373	0.515181	0.503451	0.523941	0.522136	0.502808	0.514649	0.611227	0.592521	0.497062	0.506502	0.547502	0.573164	0.525379	0.456822	0.538994	0.570476	0.450602	0.529174	0.442445	0.510396	0.480604	0.549796	0.250536	0.251188
MS1047	0.0457282	0.0405436	0.0464141	0.0478139	0.050921	0.0542657	0.0498631	0.0248704	0.0408558	0.221903	0.77003	0.587744	0.868326	0.709094	0.0297189	0.801811	0.0305126	0.74913	0.741695	0.762035	0.0530972	0.484269	0.667124	0.193552	0.0235899	0.656431	0.0286728	0.038976	0.034392	0.0449626	0.0332379	0.812192	0.889612	0.0388797	0.0354186	0.827597	0.806846	0.0495018	0.679068	0.721089	0.513011	0.603224	0.824591	0.484532	0.68599	0.61658	0.800824	0.157211	0.157267
MS1048	0.509637	0.495105	0.526566	0.49208	0.520048	0.513254	0.538152	0.513388	0.497692	0.501181	0.578551	0.510805	0.548547	0.526398	0.526214	0.608601	0.499927	0.548365	0.622437	0.616024	0.473226	0.410972	0.423372	0.258344	0.50576	0.515656	0.49399	0.517061	0.510071	0.50197	0.507813	0.627008	0.603474	0.486447	0.497053	0.551396	0.58299	0.524345	0.483272	0.540729	0.571596	0.435743	0.562823	0.415178	0.525604	0.489453	0.558175	0.24073	0.240814
MS1060	0.398472	0.397882	0.419419	0.381916	0.407632	0.395365	0.41458	0.416162	0.396516	0.339254	0.361367	0.311533	0.426086	0.326326	0.417252	0.333137	0.391749	0.370554	0.305151	0.313365	0.365082	0.224813	0.297451	0.161797	0.396131	0.361493	0.411107	0.40455	0.405638	0.395214	0.396223	0.384097	0.312124	0.386818	0.40455	0.381866	0.376508	0.390485	0.297004	0.335334	0.326991	0.289918	0.367356	0.274894	0.298508	0.284468	0.35692	0.140826	0.145807
MS1081	0.369325	0.361126	0.38201	0.341025	0.361978	0.358754	0.38122	0.370608	0.35536	0.379356	0.303497	0.263839	0.37805	0.304087	0.385903	0.317466	0.357017	0.377811	0.344745	0.35192	0.324183	0.227786	0.312014	0.137989	0.360808	0.343689	0.367176	0.364969	0.366989	0.350407	0.356931	0.410845	0.363435	0.345557	0.359607	0.307909	0.317088	0.359067	0.311708	0.315139	0.368868	0.275628	0.375156	0.255123	0.280278	0.365958	0.376285	0.122151	0.127356
MS1109	0.549553	0.529767	0.566938	0.528407	0.560297	0.534956	0.571793	0.554459	0.537172	0.53562	0.530881	0.494227	0.499453	0.49018	0.567895	0.572407	0.539248	0.504046	0.592106	0.584468	0.507218	0.385708	0.384689	0.25615	0.545384	0.457868	0.533089	0.55698	0.552398	0.534101	0.54741	0.60928	0.566823	0.529433	0.536093	0.499797	0.525652	0.553196	0.453546	0.515745	0.54091	0.426085	0.527405	0.398239	0.494983	0.44833	0.540793	0.238507	0.238585
MS1120	0.432419	0.421091	0.451117	0.409487	0.445132	0.446456	0.453698	0.439177	0.431536	0.46189	0.52704	0.470449	0.488676	0.486181	0.451372	0.577649	0.425215	0.492477	0.601305	0.599817	0.391921	0.355693	0.391755	0.218337	0.430768	0.450496	0.417634	0.439841	0.448621	0.432001	0.432774	0.608748	0.601193	0.413684	0.421006	0.527114	0.525571	0.441347	0.469942	0.550164	0.48716	0.406608	0.525975	0.362741	0.491556	0.4362	0.556784	0.201093	0.201272
MS1121	0.515539	0.501974	0.533548	0.501831	0.526992	0.525667	0.538158	0.524298	0.510151	0.528492	0.544299	0.503901	0.499157	0.496596	0.537295	0.588436	0.509346	0.511785	0.605795	0.59488	0.478304	0.387377	0.433071	0.252011	0.518611	0.498277	0.503389	0.530008	0.526701	0.508491	0.510407	0.623308	0.603798	0.496947	0.506431	0.527695	0.547058	0.531494	0.459119	0.528873	0.554835	0.445463	0.532754	0.410717	0.514085	0.502932	0.548177	0.237049	0.238002
MS1145	0.552226	0.536893	0.569578	0.53382	0.562946	0.563706	0.574407	0.561925	0.546569	0.57709	0.559033	0.522603	0.507725	0.521576	0.578301	0.595849	0.546723	0.551552	0.63041	0.619658	0.512574	0.411827	0.421293	0.277507	0.55284	0.481895	0.540159	0.559653	0.556022	0.542813	0.553103	0.626478	0.614611	0.53387	0.541611	0.563669	0.559724	0.56576	0.504789	0.550584	0.588775	0.485623	0.561806	0.436058	0.52732	0.499982	0.589179	0.262628	0.259846
MS1147	0.539246	0.516516	0.556447	0.520966	0.549856	0.542786	0.561162	0.544189	0.527094	0.537501	0.547421	0.508322	0.495484	0.496781	0.557386	0.604299	0.529181	0.525607	0.608956	0.601206	0.497888	0.400977	0.407555	0.25828	0.535219	0.467086	0.523111	0.546672	0.543538	0.525444	0.537232	0.607098	0.579022	0.516596	0.526139	0.515589	0.544254	0.548315	0.45892	0.535354	0.54988	0.432415	0.533728	0.40277	0.508749	0.473052	0.535504	0.240679	0.240778
MS1148	0.531359	0.509796	0.545768	0.503176	0.541997	0.532095	0.550489	0.539097	0.516875	0.504057	0.510639	0.474754	0.481901	0.465726	0.549542	0.537965	0.51848	0.473101	0.549963	0.542744	0.490905	0.391701	0.38392	0.243142	0.527302	0.446586	0.529957	0.535983	0.537023	0.516543	0.526536	0.565716	0.540911	0.508611	0.518177	0.494426	0.516562	0.533502	0.404106	0.486618	0.552197	0.39362	0.491877	0.38869	0.458163	0.449936	0.492564	0.224932	0.225921
MS1100	0.918089	0.895512	0.949084	0.868316	0.948075	0.885598	0.952889	0.937118	0.889146	0.735293	0.398013	0.387108	0.380383	0.358511	0.959066	0.416571	0.912586	0.399949	0.405073	0.402838	0.826684	0.467528	0.344625	0.370622	0.918337	0.386708	0.905057	0.934227	0.929161	0.893145	0.909058	0.382964	0.379101	0.88801	0.907955	0.388868	0.394882	0.904657	0.350851	0.318953	0.50536	0.348888	0.344535	0.489473	0.430128	0.418009	0.401559	0.361935	0.359845
[truncated: 100 more columns]

## Sheet: Table S6
Table S6 the PIC value of all SNP and SSR loci
ID	PIC	Heterozygosity	Missing
MeSNP001	0.446585	0.245136	0.00772201
MeSNP002	0.251995	0.171206	0.00772201
MeSNP003	0.477278	0.197674	0.003861
MeSNP004	0.379816	0.198444	0.00772201
MeSNP005	0.365122	0.155039	0.003861
MeSNP006	0.382632	0.166667	0.003861
MeSNP007	0.394593	0.143969	0.00772201
MeSNP008	0.496995	0.108527	0.003861
MeSNP009	0.44183	0.20155	0.003861
MeSNP010	0.498918	0.186047	0.003861
MeSNP011	0.427859	0.209302	0.003861
MeSNP012	0.470187	0.236434	0.003861
MeSNP013	0.385633	0.189723	0.023166
MeSNP014	0.433628	0.20155	0.003861
MeSNP015	0.482693	0.209302	0.003861
MeSNP016	0.473233	0.188235	0.015444
MeSNP017	0.440501	0.22093	0.003861
MeSNP018	0.499091	0.189922	0.003861
MeSNP019	0.456613	0.178295	0.003861
MeSNP020	0.388198	0.217054	0.003861
MeSNP021	0.395561	0.207031	0.011583
MeSNP022	0.477925	0.206226	0.00772201
MeSNP023	0.471126	0.248062	0.003861
MeSNP024	0.459659	0.241245	0.00772201
MeSNP025	0.47626	0.175097	0.00772201
MeSNP026	0.40066	0.166667	0.003861
MeSNP027	0.494111	0.170543	0.003861
MeSNP028	0.492248	0.198444	0.00772201
MeSNP029	0.397339	0.203125	0.011583
MeSNP030	0.345198	0.14786	0.00772201
MeSNP031	0.373055	0.224806	0.003861
MeSNP032	0.42031	0.267442	0.003861
MeSNP033	0.312481	0.139535	0.003861
MeSNP034	0.498721	0.311284	0.00772201
MeSNP035	0.490189	0.291829	0.00772201
MeSNP036	0.499727	0.167315	0.00772201
MeSNP037	0.40238	0.209302	0.003861
MeSNP038	0.47953	0.268482	0.00772201
MeSNP039	0.432208	0.182171	0.003861
MeSNP040	0.375	0.174419	0.003861
MeSNP041	0.494666	0.248826	0.177606
MeSNP042	0.451926	0.147287	0.003861
MeSNP043	0.389059	0.366795	0
MeSNP044	0.4789	0.166667	0.003861
MeSNP045	0.40911	0.131783	0.003861
MeSNP046	0.263672	0.132812	0.011583
MeSNP047	0.482284	0.2	0.015444
MeSNP048	0.440501	0.197674	0.003861
MeSNP049	0.498967	0.11157	0.0656371
MeSNP050	0.491317	0.162791	0.003861
MeSNP051	0.387326	0.136187	0.00772201
MeSNP052	0.491317	0.178295	0.003861
MeSNP053	0.373055	0.20155	0.003861
MeSNP054	0.499727	0.151751	0.00772201
MeSNP055	0.487373	0.197674	0.003861
MeSNP056	0.499626	0.0976562	0.011583
MeSNP057	0.477222	0.16996	0.023166
MeSNP058	0.477925	0.182879	0.00772201
MeSNP059	0.477925	0.120623	0.00772201
MeSNP060	0.494111	0.139535	0.003861
MeSNP061	0.48675	0.170543	0.003861
MeSNP062	0.433628	0.217054	0.003861
MeSNP063	0.40504	0.190661	0.00772201
MeSNP064	0.448652	0.223938	0
MeSNP065	0.463193	0.209302	0.003861
MeSNP066	0.396215	0.181467	0
MeSNP067	0.472958	0.193798	0.003861
MeSNP068	0.365044	0.230469	0.011583
MeSNP069	0.344952	0.168627	0.015444
MeSNP070	0.373055	0.255814	0.003861
MeSNP071	0.457418	0.194553	0.00772201
MeSNP072	0.45441	0.25098	0.015444
MeSNP073	0.449492	0.24031	0.003861
MeSNP074	0.424299	0.214008	0.00772201
MeSNP075	0.46106	0.248062	0.003861
MeSNP076	0.451551	0.237354	0.00772201
MeSNP077	0.469233	0.170543	0.003861
MeSNP078	0.488212	0.114173	0.019305
MeSNP079	0.443145	0.213178	0.003861
MeSNP080	0.498901	0.101562	0.011583
MeSNP081	0.499808	0.141176	0.015444
MeSNP082	0.372065	0.245136	0.00772201
MeSNP083	0.483856	0.203125	0.011583
MeSNP084	0.492248	0.175097	0.00772201
MeSNP085	0.494922	0.170543	0.003861
MeSNP086	0.499091	0.104651	0.003861
MeSNP087	0.486111	0.236434	0.003861
MeSNP088	0.498077	0.170543	0.003861
MeSNP089	0.388198	0.170543	0.003861
MeSNP090	0.314099	0.243902	0.208494
MeSNP091	0.40755	0.23	0.227799
MeSNP092	0.353908	0.181467	0
MeSNP093	0.477278	0.127907	0.003861
MeSNP094	0.49182	0.228682	0.003861
MeSNP095	0.494922	0.20155	0.003861
MeSNP096	0.415512	0.193676	0.023166
MeSNP097	0.443145	0.189922	0.003861
MeSNP098	0.452755	0.210117	0.00772201
MeSNP099	0.48747	0.138996	0
MeSNP100	0.48031	0.132296	0.00772201
MeSNP101	0.423374	0.228682	0.003861
MeSNP102	0.46728	0.209302	0.003861
MeSNP103	0.497566	0.131783	0.003861
MeSNP104	0.492781	0.166667	0.003861
MeSNP105	0.496026	0.143411	0.003861
MeSNP106	0.488575	0.166667	0.003861
MeSNP107	0.463477	0.258687	0
MeSNP108	0.390023	0.22093	0.003861
MeSNP109	0.482104	0.146718	0
MeSNP110	0.4992	0.136	0.034749
MeSNP111	0.493876	0.146245	0.023166
MeSNP112	0.450717	0.166667	0.003861
MeSNP113	0.494111	0.124031	0.003861
MeSNP114	0.496687	0.174419	0.003861
MeSNP115	0.492308	0.333333	0.003861
MeSNP116	0.498528	0.147287	0.003861
MeSNP117	0.337683	0.213178	0.003861
MeSNP118	0.492308	0.193798	0.003861
MeSNP119	0.4789	0.228682	0.003861
MeSNP120	0.451926	0.186047	0.003861
MeSNP121	0.481824	0.202335	0.00772201
MeSNP122	0.361066	0.178295	0.003861
MeSNP123	0.369118	0.224806	0.003861
MeSNP124	0.354869	0.166667	0.003861
MeSNP125	0.409811	0.173745	0
MeSNP126	0.46106	0.232558	0.003861
MeSNP127	0.426379	0.236434	0.003861
MeSNP128	0.49988	0.0852713	0.003861
MeSNP129	0.459184	0.189189	0
MeSNP130	0.499396	0.131274	0
MeSNP131	0.496364	0.124031	0.003861
MeSNP132	0.49831	0.213178	0.003861
MeSNP133	0.494922	0.0852713	0.003861
MeSNP134	0.448253	0.205426	0.003861
MeSNP135	0.391833	0.20155	0.003861
MeSNP136	0.232422	0.241611	0.42471
MeSNP137	0.430773	0.248062	0.003861
MeSNP138	0.444444	0.20155	0.003861
MeSNP139	0.499969	0.101562	0.011583
MeSNP140	0.497288	0.22093	0.003861
MeSNP141	0.488575	0.143411	0.003861
MeSNP142	0.396215	0.173745	0
MeSNP143	0.457747	0.158915	0.003861
MeSNP144	0.482422	0.21875	0.011583
MeSNP145	0.49831	0.166667	0.003861
MeSNP146	0.469233	0.186047	0.003861
MeSNP147	0.485458	0.217054	0.003861
MeSNP148	0.483982	0.206226	0.00772201
MeSNP149	0.478096	0.217054	0.003861
MeSNP150	0.4709	0.167315	0.00772201
MeSNP151	0.46136	0.189189	0
MeSNP152	0.46728	0.155039	0.003861
MeSNP153	0.468504	0.168627	0.015444
MeSNP154	0.497246	0.136719	0.011583
MeSNP155	0.497846	0.162162	0
MeSNP156	0.49324	0.155039	0.003861
MeSNP157	0.492725	0.178988	0.00772201
MeSNP158	0.428773	0.217899	0.00772201
MeSNP159	0.159208	0.0581395	0.003861
MeSNP160	0.00386846	0.00387597	0.003861
MeSNP161	0.0418856	0.0116732	0.00772201
MeSNP162	0.00386846	0.00387597	0.003861
MeSNP163	0	0	0.003861
MeSNP164	0.0229854	0.00775194	0.003861
MeSSR001	0.546925	0.108527	0.003861
MeSSR002	0.523733	0.138996	0
MeSSR003	0.490459	0.150579	0
MeSSR004	0.39196	0.128906	0.011583
MeSSR005	0.467282	0.217143	0.324324
MeSSR006	0.545587	0.0622568	0.00772201
MeSSR007	0.27089	0.120155	0.003861
MeSSR008	0.600539	0.136187	0.00772201
MeSSR009	0.632057	0.132812	0.011583
MeSSR010	0.571435	0.197674	0.003861
MeSSR011	0.72877	0.210526	0.046332
MeSSR012	0.676672	0.272374	0.00772201
MeSSR013	0.197232	0.023166	0
MeSSR014	0.19298	0.0348837	0.003861
MeSSR015	0.597352	0.124514	0.00772201
MeSSR016	0.55985	0.217899	0.00772201
MeSSR017	0.551576	0.0905512	0.019305
MeSSR018	0.677932	0.169355	0.042471
MeSSR019	0.501562	0.236434	0.003861
MeSSR020	0.613597	0.178295	0.003861
MeSSR021	0.607676	0.131274	0
MeSSR022	0.588471	0.170124	0.0694981
MeSSR023	0.613719	0.105058	0.00772201
MeSSR024	0.62748	0.132812	0.011583
MeSSR025	0.467827	0.210117	0.00772201
MeSSR026	0.617872	0.181467	0
MeSSR027	0.608475	0.127907	0.003861
MeSSR028	0.492673	0.146718	0
MeSSR029	0.608846	0.169884	0
MeSSR030	0.645867	0.189922	0.003861
MeSSR031	0.467427	0.185328	0
MeSSR032	0.616128	0.196911	0
MeSSR033	0.567102	0.217899	0.00772201
MeSSR034	0.530189	0.178295	0.003861
MeSSR035	0.589478	0.135659	0.003861
MeSSR036	0.547934	0.0856031	0.00772201
MeSSR037	0.677681	0.304688	0.011583
MeSSR038	0.644907	0.239382	0
MeSSR039	0.534065	0.112403	0.003861
MeSSR040	0.642239	0.263566	0.003861
MeSSR041	0.69229	0.247104	0
MeSSR042	0.594428	0.100775	0.003861
MeSSR043	0.499235	0.198444	0.00772201
MeSSR044	0.359864	0.213178	0.003861
MeSSR045	0.482367	0.258216	0.177606
MeSSR046	0.505236	0.0658915	0.003861
MeSSR047	0.663099	0.241245	0.00772201
MeSSR048	0.599842	0.223938	0
MeSSR049	0.0837814	0.0322581	0.281853
MeSSR050	0.524247	0.262548	0
MeSSR051	0.504733	0.247104	0
MeSSR052	0.0455494	0.00772201	0
MeSSR053	0.560599	0.190661	0.00772201
MeSSR054	0.56967	0.0888031	0
MeSSR055	0.62032	0.217899	0.00772201
MeSSR056	0.61011	0.284585	0.023166
MeSSR057	0.727814	0.27027	0
MeSSR058	0.6432	0.150579	0
MeSSR059	0.541174	0.104247	0
MeSSR060	0.519868	0.124031	0.003861
MeSSR061	0.550379	0.136187	0.00772201
MeSSR062	0.710738	0.258687	0
MeSSR063	0.58851	0.206226	0.00772201
MeSSR064	0.657451	0.212355	0
MeSSR065	0.252689	0.0271318	0.003861
MeSSR066	0.587337	0.228682	0.003861
MeSSR067	0.490288	0.248062	0.003861
MeSSR068	0.600482	0.0891473	0.003861
MeSSR069	0.474663	0.202335	0.00772201
MeSSR070	0.657656	0.178988	0.00772201
MeSSR071	0.279408	0.127413	0
MeSSR072	0.429391	0.186047	0.003861
MeSSR073	0.593052	0.264591	0.00772201
MeSSR074	0.447321	0.170543	0.003861
MeSSR075	0.576363	0.262548	0
MeSSR076	0.509983	0.166667	0.003861
MeSSR077	0.532501	0.160156	0.011583
MeSSR078	0.493119	0.139535	0.003861
MeSSR079	0.570743	0.227799	0
MeSSR080	0.362676	0.083004	0.023166
MeSSR081	0.5692	0.243243	0
MeSSR082	0.553339	0.108108	0
MeSSR083	0.597449	0.220077	0
MeSSR084	0.292298	0.147287	0.003861
MeSSR085	0.521115	0.0813953	0.003861
MeSSR086	0.362095	0.0581395	0.003861
MeSSR087	0.619259	0.166023	0
MeSSR088	0.596997	0.131783	0.003861
MeSSR089	0.630266	0.178295	0.003861
MeSSR090	0.574466	0.300395	0.023166
MeSSR091	0.4133	0.0898438	0.011583
MeSSR092	0.639041	0.250965	0
MeSSR093	0.558033	0.14786	0.00772201
MeSSR094	0.696345	0.266409	0
MeSSR095	0.548918	0.042471	0
MeSSR096	0.606468	0.226562	0.011583
MeSSR097	0.629495	0.276265	0.00772201
MeSSR098	0.177538	0.0671937	0.023166
MeSSR099	0.271232	0.111969	0
MeSSR100	0.606897	0.186047	0.003861
MeSSR101	0.762366	0.306122	0.0540541
MeSSR102	0.691627	0.266409	0
MeSSR103	0.499989	0.385782	0.185328
MeSSR104	0.768832	0.186047	0.003861
MeSSR105	0.798026	0.0376344	0.281853
MeSSR106	0.152932	0.0393258	0.312741
MeSSR107	0.797312	0.166023	0
MeSSR108	0.512791	0.23166	0
MeSSR109	0.551393	0.196911	0
MeSSR110	0.570642	0.109804	0.015444
MeSSR111	0.565831	0.204255	0.0926641
MeSSR112	0.63839	0.108949	0.00772201
MeSSR113	0.67141	0.078125	0.011583
MeSSR114	0.674343	0.143411	0.003861
MeSSR115	0.719774	0.230159	0.027027
MeSSR116	0.757763	0.019305	0
MeSSR117	0.722464	0.14786	0.00772201
MeSSR118	-4.44089e-16	0	0.43668
MeSSR119	0.623709	0.11583	0
MeSSR120	0.559279	0.046332	0
MeSSR121	0.475783	0.0350195	0.00772201
MeSSR122	0.508556	0.0930233	0.003861
MeSSR123	0.464365	0.209302	0.003861
MeSSR124	0.502027	0.0733591	0
MeSSR125	0.57287	0.217054	0.003861
MeSSR126	0.703982	0.0833333	0.166023
MeSSR127	0.52412	0.0697674	0.003861
MeSSR128	0.496676	0.0617761	0
MeSSR129	0.493683	0.0658915	0.003861
MeSSR130	0.499519	0.0736434	0.003861
MeSSR131	0.710465	0.249027	0.00772201
MeSSR132	0.544623	0.183908	0.00571429
MeSSR133	0.603552	0.155642	0.00772201

## Sheet: TableS7
Table S7 The percentage of inferred subgroup for each individual
Label	P1	P2	P3	P4	P5	Subgroup
DW1	0.997	0	0	0.002	0	pop1A
DW10	0.999	0	0	0.001	0	pop1A
DW14	0.84	0.141	0.019	0	0	pop1A
DW15	0.733	0.153	0.001	0.001	0.112	pop1A
DW16	0.906	0.001	0.002	0.09	0.001	pop1A
DW17	0.842	0.001	0.151	0	0.006	pop1A
DW18	0.917	0.003	0.079	0	0	pop1A
DW19	0.749	0.002	0.248	0	0	pop1A
DW2	0.995	0	0.003	0.001	0	pop1A
DW3	0.702	0.141	0.156	0	0	pop1A
DW9	0.997	0	0.002	0.001	0	pop1A
TG43	0.706	0.015	0.004	0	0.275	pop1A
Z106	0.998	0	0.001	0	0	pop1A
Z107	0.998	0.001	0.001	0	0	pop1A
Z108	0.999	0	0	0	0	pop1A
Z109	0.998	0.001	0	0	0	pop1A
Z12	0.999	0	0.001	0	0	pop1A
Z13	0.979	0	0.003	0.007	0.01	pop1A
Z25	0.827	0	0.002	0	0.17	pop1A
Z30	0.763	0.124	0.001	0.027	0.086	pop1A
Z32	0.951	0.001	0.048	0	0	pop1A
Z35	0.997	0	0.002	0.001	0	pop1A
Z60	0.992	0	0.004	0.004	0	pop1A
Z68	0.999	0	0.001	0	0	pop1A
TG68	0.996	0.001	0.001	0.001	0.001	pop1A
TG1	0.218	0	0	0.78	0.001	pop1B
TG119	0	0	0	0.999	0.001	pop1B
TG127	0.001	0	0.001	0.997	0.001	pop1B
TG2	0.231	0	0	0.767	0.001	pop1B
TG23	0.117	0	0.005	0.834	0.044	pop1B
TG24	0.038	0	0.001	0.844	0.117	pop1B
TG3	0.185	0	0	0.813	0.001	pop1B
TG34	0.001	0	0.002	0.83	0.167	pop1B
TG35	0.001	0.01	0	0.738	0.251	pop1B
TG36	0.001	0	0	0.998	0	pop1B
TG4	0.001	0	0.001	0.997	0.001	pop1B
TG44	0.007	0	0	0.99	0.002	pop1B
TG48	0.001	0	0.002	0.996	0	pop1B
TG57	0.003	0	0.002	0.993	0.001	pop1B
TG58	0.001	0	0	0.999	0.001	pop1B
TG63	0.001	0	0.146	0.723	0.13	pop1B
TG70	0.158	0	0	0.84	0.001	pop1B
TG78	0.002	0.001	0.07	0.807	0.121	pop1B
TG79	0.001	0	0	0.999	0.001	pop1B
TG88	0.001	0	0	0.995	0.004	pop1B
TG91	0.002	0	0	0.997	0.001	pop1B
TG92	0.002	0	0	0.996	0.001	pop1B
TG93	0.004	0	0.001	0.994	0.001	pop1B
TG94	0	0	0	0.999	0.001	pop1B
Z101	0.002	0.003	0.247	0.701	0.048	pop1B
TG10	0.139	0.001	0.006	0.107	0.746	pop1C
TG102	0.157	0.089	0.003	0.018	0.733	pop1C
TG106	0.108	0	0	0.004	0.887	pop1C
TG107	0.168	0	0.001	0.002	0.829	pop1C
TG11	0.001	0.032	0.003	0.212	0.752	pop1C
TG111	0.009	0.001	0.003	0.013	0.975	pop1C
TG116	0.004	0.001	0	0.001	0.995	pop1C
TG117	0.001	0.001	0.001	0	0.997	pop1C
TG122	0.001	0.015	0	0	0.983	pop1C
TG125	0.174	0	0.001	0.002	0.824	pop1C
TG126	0.172	0	0	0.001	0.827	pop1C
TG130	0.068	0.015	0.002	0.011	0.903	pop1C
TG134	0.016	0.197	0.001	0.002	0.783	pop1C
TG138	0.289	0	0.001	0.006	0.704	pop1C
TG15	0.003	0.25	0.001	0.041	0.705	pop1C
TG16	0.204	0	0.002	0.001	0.792	pop1C
TG17	0.223	0.001	0.002	0.007	0.767	pop1C
TG18	0.143	0	0	0.001	0.855	pop1C
TG22	0.052	0	0.001	0.006	0.941	pop1C
TG25	0.14	0	0.001	0.001	0.858	pop1C
TG26	0.006	0.001	0.001	0.076	0.917	pop1C
TG28	0.162	0.002	0.02	0.002	0.814	pop1C
TG29	0.001	0	0.001	0	0.998	pop1C
TG32	0	0.13	0.001	0.091	0.778	pop1C
TG46	0.001	0.001	0	0.001	0.997	pop1C
TG49	0	0.173	0	0.03	0.797	pop1C
TG59	0.005	0	0	0.004	0.99	pop1C
TG60	0.032	0	0	0.01	0.958	pop1C
TG65	0.001	0	0	0.192	0.806	pop1C
TG66	0.004	0	0	0.102	0.894	pop1C
TG75	0.001	0	0	0.001	0.998	pop1C
TG76	0.161	0	0.001	0.002	0.836	pop1C
TG8	0.001	0	0	0	0.998	pop1C
TG80	0.001	0.076	0.001	0.001	0.921	pop1C
TG87	0	0.136	0	0.089	0.774	pop1C
TG89	0.007	0	0	0.09	0.903	pop1C
TG96	0	0.007	0	0.014	0.979	pop1C
TG98	0.001	0.001	0	0.001	0.997	pop1C
X65	0.002	0	0.003	0.24	0.755	pop1C
Z84	0.076	0.137	0.003	0.036	0.748	pop1C
DW11	0.042	0.001	0.871	0.077	0.008	pop1D
DW12	0.268	0.006	0.717	0.008	0.001	pop1D
DW13	0	0	0.999	0	0	pop1D
DW4	0	0	0.999	0	0	pop1D
DW6	0.031	0	0.968	0	0	pop1D
DW7	0.001	0	0.999	0	0	pop1D
DW8	0.029	0	0.767	0.099	0.105	pop1D
Z1	0	0	0.999	0	0	pop1D
Z19	0	0	0.718	0.001	0.281	pop1D
Z24	0.113	0.103	0.782	0.002	0	pop1D
Z47	0.1	0.12	0.78	0	0	pop1D
Z48	0.102	0.117	0.78	0	0	pop1D
Z9	0.001	0.004	0.976	0.001	0.018	pop1D
DW20	0.045	0.741	0.213	0	0	pop2
DW24	0	0.999	0	0	0	pop2
DW26	0	1	0	0	0	pop2
DW27	0.012	0.982	0.004	0	0.002	pop2
DW28	0	0.999	0	0	0	pop2
DW29	0	0.999	0	0	0	pop2
DW30	0	0.999	0	0	0	pop2
DW31	0	1	0	0	0	pop2
DW32	0.001	0.998	0.001	0	0	pop2
DW33	0	0.999	0	0	0	pop2
DW34	0	1	0	0	0	pop2
DW35	0.027	0.972	0	0.001	0	pop2
DW36	0	0.999	0	0	0	pop2
DW37	0	0.999	0	0	0	pop2
DW38	0.001	0.983	0.016	0	0	pop2
DW40	0	0.999	0	0	0	pop2
TG104	0	0.999	0	0	0	pop2
TG105	0.001	0.994	0.005	0	0	pop2
TG108	0	1	0	0	0	pop2
TG109	0	0.999	0	0	0	pop2
TG110	0	0.926	0	0	0.073	pop2
TG118	0	0.998	0	0	0.001	pop2
TG121	0	0.999	0	0	0	pop2
TG124	0.003	0.979	0	0.003	0.015	pop2
TG128	0	0.979	0	0.002	0.019	pop2
TG131	0	0.999	0	0	0	pop2
TG132	0	1	0	0	0	pop2
TG133	0	0.999	0	0	0	pop2
TG137	0	0.999	0	0	0	pop2
TG139	0.002	0.998	0	0	0	pop2
TG19	0	0.999	0	0	0	pop2
TG20	0	0.999	0	0	0	pop2
TG21	0	0.999	0	0	0	pop2
TG30	0.004	0.995	0	0	0.001	pop2
TG31	0	0.999	0	0	0	pop2
TG37	0	0.999	0	0	0	pop2
TG38	0	1	0	0	0	pop2
TG47	0	0.999	0	0	0	pop2
TG5	0	0.999	0	0	0	pop2
TG51	0.003	0.995	0.002	0.001	0	pop2
TG52	0	0.999	0	0	0	pop2
TG53	0	0.999	0	0	0	pop2
TG6	0	0.999	0	0	0	pop2
TG61	0	0.999	0	0	0	pop2
TG62	0	0.999	0	0	0	pop2
TG72	0	0.999	0	0	0	pop2
TG73	0.001	0.994	0.001	0.001	0.005	pop2
TG77	0	0.999	0	0	0	pop2
TG81	0.002	0.993	0	0.001	0.004	pop2
TG82	0	0.999	0	0	0	pop2
TG83	0	0.979	0	0.004	0.017	pop2
TG84	0	0.998	0	0.001	0.001	pop2
TG85	0	0.999	0	0	0	pop2
TG86	0	0.999	0	0	0	pop2
TG99	0	0.999	0	0	0	pop2
Z102	0.004	0.985	0.001	0.009	0.001	pop2
Z103	0	0.999	0	0	0	pop2
Z105	0	0.999	0	0	0	pop2
Z121	0	1	0	0	0	pop2
Z122	0	0.999	0	0	0	pop2
Z123	0	0.999	0	0	0	pop2
Z124	0	0.999	0	0	0	pop2
Z125	0	0.999	0	0	0	pop2
Z126	0	0.999	0	0	0	pop2
Z129	0	0.999	0	0	0	pop2
Z130	0	1	0	0	0	pop2
Z131	0	0.999	0	0	0	pop2
Z132	0	1	0	0	0	pop2
Z133	0	0.999	0	0	0	pop2
Z135	0	1	0	0	0	pop2
Z136	0	1	0	0	0	pop2
Z138	0.001	0.998	0.001	0	0	pop2
Z139	0	0.999	0	0	0	pop2
Z14	0.001	0.781	0.014	0	0.204	pop2
Z141	0	1	0	0	0	pop2
Z146	0	1	0	0	0	pop2
Z147	0	0.986	0	0.001	0.013	pop2
Z150	0	0.999	0	0	0	pop2
Z151	0	0.999	0	0	0	pop2
Z17	0	1	0	0	0	pop2
Z18	0	0.999	0	0	0	pop2
Z49	0	0.999	0	0	0	pop2
Z50	0	0.999	0	0	0	pop2
Z51	0	1	0	0	0	pop2
Z53	0	0.999	0	0	0	pop2
Z54	0	1	0	0	0	pop2
Z55	0	1	0	0	0	pop2
Z71	0	0.999	0	0	0	pop2
Z76	0	0.848	0	0	0.152	pop2
Z81	0	0.999	0	0	0	pop2
Z82	0	1	0	0	0	pop2
Z85	0	0.999	0	0	0	pop2
Z86	0	1	0	0	0	pop2
Z87	0	1	0	0	0	pop2
Z91	0	0.999	0	0	0	pop2
Z92	0	0.999	0	0	0	pop2
Z93	0	1	0	0	0	pop2
Z94	0	0.999	0	0	0	pop2
Z95	0	0.999	0	0	0	pop2
Z96	0	0.999	0	0	0	pop2
Z97	0	0.999	0	0	0	pop2
Z98	0	1	0	0	0	pop2
Z99	0	1	0	0	0	pop2
DW23	0.617	0.266	0.05	0	0.066	admix
DW5	0.528	0.068	0.188	0.001	0.214	admix
TG135	0.599	0	0.001	0.001	0.399	admix
Z26	0.645	0	0.01	0.003	0.342	admix
Z29	0.591	0.178	0.007	0.087	0.136	admix
Z34	0.675	0.139	0.009	0.027	0.15	admix
DW39	0.094	0.554	0.087	0.002	0.263	admix
TG71	0	0.556	0	0.001	0.443	admix
Z100	0.002	0.57	0	0.01	0.418	admix
Z127	0.051	0.007	0.682	0.003	0.257	admix
Z152	0	0	0.638	0.001	0.36	admix
Z153	0	0.003	0.645	0.148	0.203	admix
Z154	0.001	0	0.641	0.002	0.357	admix
Z70	0.097	0.001	0.502	0.029	0.371	admix
DW22	0.058	0.206	0.352	0.383	0.001	admix
TG113	0.002	0	0.194	0.555	0.249	admix
TG114	0.001	0	0.251	0.422	0.325	admix
TG13	0.168	0.001	0.147	0.621	0.064	admix
TG27	0.001	0	0.103	0.541	0.356	admix
TG39	0.002	0	0.275	0.57	0.153	admix
TG41	0	0.002	0	0.503	0.494	admix
TG54	0.001	0.003	0.002	0.645	0.349	admix
TG56	0.002	0.001	0	0.642	0.355	admix
TG67	0.005	0.01	0.1	0.489	0.395	admix
TG69	0.166	0.002	0.003	0.682	0.147	admix
TG9	0	0	0.071	0.578	0.35	admix
Z137	0.028	0.045	0.171	0.676	0.081	admix
Z57	0.134	0.076	0	0.425	0.364	admix
Z67	0.228	0.028	0.287	0.431	0.027	admix
Z73	0.182	0.001	0.165	0.35	0.302	admix
TG100	0	0.339	0	0.002	0.659	admix
TG103	0	0.31	0	0	0.69	admix
TG112	0.246	0.04	0.001	0.198	0.516	admix
TG115	0.002	0.012	0	0.294	0.691	admix
TG12	0	0	0.261	0.049	0.69	admix
TG120	0	0.32	0	0.001	0.679	admix
TG123	0.423	0	0.001	0.001	0.575	admix
TG129	0.312	0	0	0.001	0.686	admix
TG136	0.19	0.001	0.08	0.159	0.57	admix
TG14	0	0.389	0	0.014	0.597	admix
TG40	0.088	0.076	0.001	0.334	0.502	admix
TG42	0.094	0	0.001	0.281	0.624	admix
TG45	0.003	0.002	0.002	0.333	0.659	admix
TG50	0	0.307	0	0.114	0.579	admix
TG55	0.346	0	0.002	0.175	0.477	admix
TG64	0	0.003	0.001	0.484	0.513	admix
TG7	0.408	0	0.001	0.018	0.573	admix
TG74	0.304	0.003	0.001	0.23	0.462	admix
TG90	0.018	0.001	0.008	0.382	0.59	admix
TG97	0.001	0.093	0.001	0.271	0.634	admix
Z16	0.086	0.001	0.371	0.123	0.419	admix
Z3	0	0.344	0.004	0.001	0.651	admix
Z5	0.006	0.002	0.341	0.214	0.437	admix

## Sheet: Table S8
	Table S8 Pairwise differentiation Fst among four subpopulations.
		Fst	pop1A	pop1B	pop1C	pop1D
		pop1A
		pop1B	0.28
		pop1C	0.22	0.15
		pop1D	0.18	0.37	0.35
		pop2	0.55	0.63	0.58	0.57

## Sheet: Table S9
	Table S9 Primers sequence of core set of 23 SSR markers for melon varieties identification
SSR ID	Chr	start	end	Primer_F	Primer_R
MeSSR001	chr01	860950	861098	TCTCTTGTTGATCGAAACCCTAGAA	TCGTGAACCAGAATGCTCAATAAAC
MeSSR003	chr01	1846579	1846867	GCTAACAAACACCCAAACACTCTTT	TTAATGTCCTGGGAAAGAGCTTTTT
MeSSR007	chr01	27032385	27032594	TGTCTTGGGTTTATTCTCTTCTTCAC	ACATTTGGGTTGTTTAGGTTCTATCT
MeSSR014	chr02	7135410	7135536	AACCTTGAGAGAGAAATGGAATGGT	TCTATCCCCTCTACCATTTCTGTCT
MeSSR012	chr02	3081533	3081830	AGCAGATAGACCCTGTTTGACATTA	ATTTCTTTCCCTCATCCTACATTCC
MeSSR018	chr03	200620	200792	GGTGAGTTGAGCTAATCCATTGTTT	ATCCAATTGCACGTCATTGACTATC
MeSSR021	chr03	24529267	24529549	AGAGAAGAAAAATGTCGGGATCTGA	GAATTTATGTTGAACCCATGAGGCA
MeSSR026	chr04	1019871	1019970	AGACAATGAAGAAGAAGAAGAAGAAGA	CAATTTTAGTGTCATTGAATCTCCAACTC
MeSSR034	chr04	28365286	28365486	AATCTCCGTGGCCATACTAAATACA	TTTTTCGATTCGTTTCCTTCTCCTC
MeSSR044	chr05	28799489	28799756	GATTGAAGGAGCTGGAATTATGCTC	TCCACTCGATACTTCTGATTCCTTC
MeSSR041	chr05	21419432	21419566	GGTTCTTTGTTTCGAAGATAGTGCA	GTCTGTCAAATCTCTTCCGTTTTCT
MeSSR050	chr06	8899414	8899563	TCAATGTGAGATCAACACCATCATC	GCAAAGACAGTGCCTTTTCATATGA
MeSSR046	chr06	422933	423181	CTCTCTCAATATGTTCGCAATTGGT	AAATGGTTGGATTTGTAGAGTGCAG
MeSSR052	chr06	24362927	24363084	TGCAAATATTGTGAAGGCGA	AATCCCCACTTGTTGGTTTG
MeSSR053	chr06	34141073	34141209	TCCCTCTCAGATTCTGATGAG	CGACTGTGTCTTGTGGAGGA
MeSSR059	chr07	5234034	5234257	GAGAAACCAGCAGTAGAAGAACAAG	TCAACAGATTTCCCTCATTTCTCCT
MeSSR108	chr07	23954873	23955145	CAATCAAACATGAACCCACATCAGA	ATTTCAGCATTGTTTTGCCTTCTCT
MeSSR064	chr08	327136	327358	CTCCGTTTTGGTTTTCGGTTTAAAG	CCAAGGCCTAAACCATGTTTCATAT
MeSSR116	chr09	9573648	9573747	CTTTTGCCGTTTGGATCACATAGAA	AAACACAATCCTACACTACACACCT
MeSSR113	chr10	20826432	20826612	GACCGATTAATTGCGGGAGTATTTT	ACCTGCATTGACAACAAAAATGAAG
MeSSR086	chr10	6592873	6593122	CGCTTGATGATTAAACTATGTTCAACA	TATTGATCGCCATGAAAATGAAGCA
MeSSR134	chr11	2981086	2981317	TTCTCTCTCTCTCTCTCGTTTCTCT	AGTAGAGACGGAGAATTTCTGATCG
MeSSR110	chr12	26970988	26971103	CTGTCTGCTATTCTCCACTTGG	TGTATGCCACGTAGCGAAAC

## Sheet: Table S10
	Table10 Primer sequence of core set of 40 SNP for melon variety identification
SNP ID	chr	pos	allele_X	allele_Y	sequence	primer_X	primer_Y	primer_C
MeSNP142	Chr1	1028867	G	T	GACAATCAATTCTCGAAAAAACCCAAATCAGAATACAACCAAAAACCAAAACACACACACTATTAGCATAAAATATCAAA[G/T]GGGTTTCAAGAAAAAGGAATCAGATATCATAAAAACGGCAAATTTCACACAATCGAAGTCAAAGAAATGAAAATTAGGAG	GAAGGTGACCAAGTTCATGCTATCTGATTCCTTTTTCTTGAAACCCC	GAAGGTCGGAGTCAACGGATTATATCTGATTCCTTTTTCTTGAAACCCA	CCAAAACACACACACTATTAGCATAAAATATC
MeSNP005	Chr1	8779544	A	G	AGTTACTATTGTTTTTAATTCATTTTTTTAGAGCGACATGAATTAAAAACATGAACCATTCCATTGGCTCAAATTTCATT[A/G]AGTAGTTTGCACTAGATAGGATACTGCCCATGCGTTGTGAATTTTTTATGAACCATGCTCATAATTGTTGCATCAGGTGA	GAAGGTGACCAAGTTCATGCTCAGTATCCTATCTAGTGCAAACTACTT	GAAGGTCGGAGTCAACGGATTAGTATCCTATCTAGTGCAAACTACTC	CATGAACCATTCCATTGGCTCAAATTTC
MeSNP092	Chr1	35346336	T	A	GTGAAGCAAACCAACTCTTGGCAATACACTCCGCCTGCTAAATAATTGAGATGCGGAAAGAAAAATTCCCAGAATATTAC[T/A]GTCCGGCGAGCCAAAATTTGGTGCTTTTCCTTTTAGAAGCTGATATATTCTTTCATTCTTCAGGTATCACAGGTTGCCCA	GAAGGTGACCAAGTTCATGCTCCAAATTTTGGCTCGCCGGACA	GAAGGTCGGAGTCAACGGATTCCAAATTTTGGCTCGCCGGACT	ATTGAGATGCGGAAAGAAAAATTCCCAG
MeSNP009	Chr2	1937599	G	C	GAAAGTATATTGACAACTCTTTCAAGATTGCTGCTGGAGAAAGATGAAGATCTGGAAATGCTGGAATCAC[G/C]GGATCATTCTGGAAAAATATAAAAACATATGATAACCAAAATATAATTTGTCTTATAAGCAATAAGAAAT	GAAGGTGACCAAGTTCATGCTGATCTGGAAATGCTGGAATCACG	GAAGGTCGGAGTCAACGGATTGATCTGGAAATGCTGGAATCACC	TTTGGTTATCATATGTTTTTATATTTTTCCAGAATGA
MeSNP014	Chr2	8393441	A	G	TGTCTTCGTTTTTACTCTGGTTATGTGATTCTAGTTTGGTATTCGATTGAGTTAAAGAATTGGGATTGAT[A/G]TAGTTTATTTTGTTCTTTAGATAGTTTACTTTTGATCCAATATTGATTGGTTGAATTCAAATAGAAAGTG	GAAGGTGACCAAGTTCATGCTTCGATTGAGTTAAAGAATTGGGATTGATA	GAAGGTCGGAGTCAACGGATTGATTGAGTTAAAGAATTGGGATTGATG	CAATATTGGATCAAAAGTAAACTATCTAAAGAAC
MeSNP101	Chr2	20245180	C	A	GTAAGAACATACCCTTTCTGCCTATGCTCTCTCTCAAGGAAGAGTGCAGAAAAAACTACCCAAAAAACTGAACCCCTTCT[C/A]CTTCCCGAACTCAGCATATTTAACTTCCTCTTTCCTTTAACTAACTATGGTCCCCACCACCACCATGATCCCCACTCCTA	GAAGGTGACCAAGTTCATGCTGTTAAATATGCTGAGTTCGGGAAGG	GAAGGTCGGAGTCAACGGATTAGTTAAATATGCTGAGTTCGGGAAGT	CTCTCTCTCAAGGAAGAGTGCAGAAA
MeSNP100	Chr2	26113594	C	T	GACCCAATATAATTGTGGCCTAGAAGTGCAGTAAAAAAAGTTCCATGCAAGATTAGTAGTCAATACAATGTTAAGAAGTC[C/T]AACGGCATATATAAGACAGGAACCAACTAATGAAACATGGACCTAACTATCTATAGACACATCCTGAACTATTGACTATG	GAAGGTGACCAAGTTCATGCTGGTTCCTGTCTTATATATGCCGTTG	GAAGGTCGGAGTCAACGGATTTGGTTCCTGTCTTATATATGCCGTTA	CATGCAAGATTAGTAGTCAATACAATGTTAAG
MeSNP021	Chr3	7279267	T	A	AAAAACAAAAGTAAAATTTATTAGCACGTAATGACCCAACCTTAAAAAGGTTGAAAATGGACGTCGTTTT[T/A]TAAGAAATTATTGGAAATTATTTTACGAAAACTAATACAATTTGGTAAAGTAAATATATATAATTTGTGT	GAAGGTGACCAAGTTCATGCTTTAGTTTTCGTAAAATAATTTCCAATAATTTCTTAA	GAAGGTCGGAGTCAACGGATTTTAGTTTTCGTAAAATAATTTCCAATAATTTCTTAT	CCCAACCTTAAAAAGGTTGAAAATGGAC
MeSNP104	Chr3	17337108	G	A	CCTATTTACTAACTCTAAAAAGGTCAAGATTGAATTCCATCTTACACCCGATGTCTTCGTTATCCACCCGGTCTTACCCT[G/A]AAATGGGAGGCATATTGAACCAACGATAATGAGCTGCCCTCACTTATTTAGTGTGAGGCTCAAATCCGAAATAGGAAATC	GAAGGTGACCAAGTTCATGCTTATCCACCCGGTCTTACCCTG	GAAGGTCGGAGTCAACGGATTTTATCCACCCGGTCTTACCCTA	CATTATCGTTGGTTCAATATGCCTCCC
MeSNP106	Chr3	28641302	G	A	ACTTGTCACACCAAATGATATATCGGTCTGGTACCGTACAGAAACTGTTGGTATGTATCTACTAATATGTTATATTGATC[G/A]ACAAATTCAAATCATTCACAAGATCATCAATTATATTTTGGTTCGCTAGATGTATTTTCAAATTCTTGTAGTTTTCTTGC	GAAGGTGACCAAGTTCATGCTGATGATCTTGTGAATGATTTGAATTTGTC	GAAGGTCGGAGTCAACGGATTTTGATGATCTTGTGAATGATTTGAATTTGTT	ACTGTTGGTATGTATCTACTAATATGTTATATTG
MeSNP023	Chr4	2457507	G	A	AATCGAAACTCCATCTCTCAAATTGTTCAATTCTAACCCAACGGCCGATTGATTTAAGAGAGAAATTCCCAAAATCAAAC[G/A]CATCTTTCTTCTTCTTCTTCTTCTTCTGCTGCTGGTGCTGGTGCTGCTGTTAATAAATCAGAATTTCTCATAAACGTATT	GAAGGTGACCAAGTTCATGCTTTTAAGAGAGAAATTCCCAAAATCAAACG	GAAGGTCGGAGTCAACGGATTATTTAAGAGAGAAATTCCCAAAATCAAACA	CAGCAGCAGAAGAAGAAGAAGAAGAAG
MeSNP109	Chr4	12956460	A	G	GTATTGAATTATTAGGCTTTGTTTAATTAGAATGATGTATCACTGATGGTGGTCTTGATATTTAACCGCTGCTTAAATAT[A/G]TCGATGCGACCTAAAGATTTAGTTATTCTTAAACTTGGTAATGATGGAAATAGTGATATAGATGTAGAGGTTGATGAATT	GAAGGTGACCAAGTTCATGCTAATAACTAAATCTTTAGGTCGCATCGAT	GAAGGTCGGAGTCAACGGATTTAACTAAATCTTTAGGTCGCATCGAC	GATGGTGGTCTTGATATTTAACCGCTG
MeSNP030	Chr4	16923749	C	T	GTTTTGAGATAAATGGACATGTAAATATCTAAATTACCCTTTAATTCAAAAGAGCTCAAAAATATTGAAA[C/T]CGGCAATTAAGTCTATAAGGATTGGGTTGGGTTAGGAGACATTTTCAACCCAACTCATATTTTCAAGGTC	GAAGGTGACCAAGTTCATGCTCAATCCTTATAGACTTAATTGCCGG	GAAGGTCGGAGTCAACGGATTCCAATCCTTATAGACTTAATTGCCGA	TTACCCTTTAATTCAAAAGAGCTCAAAAATATTG
MeSNP111	Chr4	23822623	C	T	AATATTTTTTTATACTAATAACCATAAGTTATTAACTATTTATATTTTTTTAAAGACATCCAGGATTATGAAAATACAATAAAAATAAATTCTAGAATTA[C/T]CGTTTCATGTTCACGTGATAAAACAAGTGCAAAAACAATTCTAAAATCAAACCGCAATATATAGTCAAAATGCAATTACCATGAGTAGCAATTAATTAGT	GAAGGTGACCAAGTTCATGCTTGTTTTATCACGTGAACATGAAACGG	GAAGGTCGGAGTCAACGGATTTTGTTTTATCACGTGAACATGAAACGA	TTAAAGACATCCAGGATTATGAAAATACAATAAAAAT
MeSNP032	Chr5	2812917	T	C	AACTATTTGTCGTTCTTCCTATGTAATATAGTTTTCCCGCAAACCGAAGTTCAGGAGGCTAACCTCGAAA[T/C]TTTGAATGTACAGAATGGAGCAGCGGGGGACGGAGAAGACGAGTGCAGCAAGGTGTTGCTTCCATGGCGG	GAAGGTGACCAAGTTCATGCTGTTCAGGAGGCTAACCTCGAAAT	GAAGGTCGGAGTCAACGGATTTTCAGGAGGCTAACCTCGAAAC	CGTCCCCCGCTGCTCCATTC
MeSNP043	Chr5	9010503	G	C	TCTTCATATAATCACAACATTTATCATAAACACACATTAGTCAACAATCATCCCTTTCACCAAGAATCCCTAATCATTCT[G/C]CATGTATAGTTTCATTACTTCGCATTTAGATGAATTACTGTAACAACAACATTCGAGAATATTCTGATTCGATTTTGTTA	GAAGGTGACCAAGTTCATGCTTTCACCAAGAATCCCTAATCATTCTG	GAAGGTCGGAGTCAACGGATTTTCACCAAGAATCCCTAATCATTCTC	CAGTAATTCATCTAAATGCGAAGTAATGAAAC
MeSNP115	Chr5	16951407	A	T	AAGTTTCCCTTCCTTCACCTCTTCTCCAATCAACTTTTGAGTGAGAGCTTAGAGAGAGATTAGATAGAGAAGCTCAACAACCTTTCCCCTAACTTGTAAA[A/T]GATCCAAGGAATGCACAACAATGCATTATGCGGCTTGACACTCTTCTTTAATTTCCATTTTTGTGTCCTTTAATGTATTGTTTGAATGTTATTATATCTA	GAAGGTGACCAAGTTCATGCTGCATTGTTGTGCATTCCTTGGATCT	GAAGGTCGGAGTCAACGGATTGCATTGTTGTGCATTCCTTGGATCA	GAAGCTCAACAACCTTTCCCCTAAC
MeSNP034	Chr6	3552531	T	A	AAACCAATTTCCATTGAGCAAATGGAAATTGTTTAAATGAAAAAGTTGTTCAACAAGTTGATAACATAGAGAAGACAAAA[T/A]GTTCTATGGGTTGCTAAAATAGCATTGAAACTATAATTGCTCAACGGAGATTTTAAATAAAGCAGCCAATAGAACTAAAT	GAAGGTGACCAAGTTCATGCTAATGCTATTTTAGCAACCCATAGAACA	GAAGGTCGGAGTCAACGGATTAATGCTATTTTAGCAACCCATAGAACT	AGTTGTTCAACAAGTTGATAACATAGAGAAG
MeSNP045	Chr6	18900074	C	A	TCCCCTGCGACCCGGGCGGAGAGGATGTTTTAATATAAACGCACAGGCCAACTGTTACAGCTTAGAGTCTAGAACAAATT[C/A]AGAAAGAAAAACTGACGTAAGGAGAGTAATTTTAGGCGATATCGAGCAATGTAAATGGAGTAAAACTGAAAATGTTGACC	GAAGGTGACCAAGTTCATGCTTCTCCTTACGTCAGTTTTTCTTTCTG	GAAGGTCGGAGTCAACGGATTCTCTCCTTACGTCAGTTTTTCTTTCTT	GCCAACTGTTACAGCTTAGAGTCTAG
MeSNP123	Chr6	35866471	C	G	AAGATCTTTGAACTAGATAACTTTACAAATTAAATTAGTTAAAGAACAACATACCTTGATCCATGAATAATCTTCTTGAG[C/G]AATTGTGTTTAATTGTGTTTCTCTCACTTGCCTTCTTTTTAGACTTAATTTAAGTTTCTTGATGGGAAGAATAAACCGGT	GAAGGTGACCAAGTTCATGCTCTTGATCCATGAATAATCTTCTTGAGC	GAAGGTCGGAGTCAACGGATTCTTGATCCATGAATAATCTTCTTGAGG	GAAGGCAAGTGAGAGAAACACAATTAAAC
MeSNP067	Chr7	1104024	C	G	GAGAGAGAAAAAGAGACAACAGCCCAAAACAGAGAACGACGGCGCAACTTGCTAGACGATCGGAGATGGTGGCGGGAGAA[C/G]GAAGACGCTGAACGAAAGAAAGAGAGACACAATCGAACTCGAGAGGGAAAATATATTTTAAAGTTTAAACGACATAATTT	GAAGGTGACCAAGTTCATGCTCTTTCTTTCGTTCAGCGTCTTCG	GAAGGTCGGAGTCAACGGATTCTTTCTTTCGTTCAGCGTCTTCC	GCTAGACGATCGGAGATGGTGG
MeSNP051	Chr7	13187229	A	G	ATAACTTTGATAAGAAACGCAACCAGGCATTTCAAACTCTAAAAGATGCATTGGCCTTAGCGCCTATCTTCATCATGCCG[A/G]ATTGGTCACAACCATTTGAACTCATGTGTGACGCGAGTGATGTGGCGGTAGGGGCTATGTTTGGTCAAAAGAAAAATAAA	GAAGGTGACCAAGTTCATGCTGCGCCTATCTTCATCATGCCGA	GAAGGTCGGAGTCAACGGATTCGCCTATCTTCATCATGCCGG	GCGTCACACATGAGTTCAAATGGTTG
MeSNP126	Chr7	21326763	G	A	AAAAATTGTACCCAAAAGTTTAAAACTCATGTGTAAGTAATCTCAATGTGGCAATTCTGGTAAAATGCAAGATAGCCACA[G/A]GAAGCTCAGCCTAAAATTATATACATCAGTTTTTATCCTCAAGAGAACTCATAGAATACGTTTTCCTGATAAGTTAGGCT	GAAGGTGACCAAGTTCATGCTCTGGTAAAATGCAAGATAGCCACAG	GAAGGTCGGAGTCAACGGATTTCTGGTAAAATGCAAGATAGCCACAA	TTGAGGATAAAAACTGATGTATATAATTTTAGGC
MeSNP055	Chr8	176762	G	A	ATCCAATTGGCGCCATTTTCTTTTTCAATCCCAAGTTTTAGTTCAATTGGCAAATAAAATAAATAAGGAT[G/A]GTTGCATAAATATAGTAAAATTTGACTAGGTGTGTACATAAACCTGTTTGAATTGAGTTAAATGAAAATC	GAAGGTGACCAAGTTCATGCTGTTCAATTGGCAAATAAAATAAATAAGGATG	GAAGGTCGGAGTCAACGGATTTTAGTTCAATTGGCAAATAAAATAAATAAGGATA	TGTACACACCTAGTCAAATTTTACTATATTTATG
MeSNP130	Chr8	8834365	G	A	ATGTAAAGAAGTGTTTAGGACATTATGCAGACTGCAAGTAGTTACAAATGCAACATCCTGGCCTTTCTTATATCTGATGA[G/A]GAAGGTAAAAAGAGATCAAACAATTATCAGTGTAGTATTGCCATTATAAGATATTTACTTCTAAGTGTTGTTGTACAGTT	GAAGGTGACCAAGTTCATGCTCCTGGCCTTTCTTATATCTGATGAG	GAAGGTCGGAGTCAACGGATTTCCTGGCCTTTCTTATATCTGATGAA	ATACTACACTGATAATTGTTTGATCTCTTTTTAC
MeSNP134	Chr8	31874843	G	A	TCATCTTCATGATGGATCCGTCGGAGGTACCAGACTCTTCCTTCTTCTTATACGATTGATTTTCTCTCAACTCATCAGCC[G/A]GCCTATCCATACTTTTTTTCATTTCTAGCATCATTTCCTTAAGGCTCAGCACTTCCTTTTTCGTTCCTTCCAACCTCTCT	GAAGGTGACCAAGTTCATGCTGATTTTCTCTCAACTCATCAGCCG	GAAGGTCGGAGTCAACGGATTTTGATTTTCTCTCAACTCATCAGCCA	GAGCCTTAAGGAAATGATGCTAGAAATGA
MeSNP069	Chr9	9115133	C	T	ATCACTAGCTATTTGGAACAATTCCAATAATGGTTCTACGACTCCTACACGTCAATGACCTAAGCATGTC[C/T]TAGATATATGTAACGATAACGAGGGGGGACAAGGAGAACATATGTTATTTGTATGATGTACGTACCTATT	GAAGGTGACCAAGTTCATGCTACGTCAATGACCTAAGCATGTCC	GAAGGTCGGAGTCAACGGATTCACGTCAATGACCTAAGCATGTCT	CATACAAATAACATATGTTCTCCTTGTCCC
MeSNP071	Chr9	12412565	G	A	TATTATCATTACCAACAATCCCAATGCACATAATCAAATTCTTCGGTGAACAATTGCAGCAGGCCAACTA[G/A]ATAACTAAACTGGAAATTCAAATTCACAGTCACGAACGGTTTGTAGATCACACCGAAAGGTCAAACCAAA	GAAGGTGACCAAGTTCATGCTAACAATTGCAGCAGGCCAACTAG	GAAGGTCGGAGTCAACGGATTGAACAATTGCAGCAGGCCAACTAA	CGTGACTGTGAATTTGAATTTCCAGTTTAG
MeSNP062	Chr9	17200471	G	T	GAAGGATCATTAAGGTTAGGTGAACTCGTTAACCTTAAAACAGCAATTGCAATTGGAATAAAGGTGAGTAAGAAATATTA[G/T]ATCTTTTATGTGTTGTGTTTTGTTCTAACTTTTTCCTTTTTCTAAAAAAGCTGCATGTTTCCAAACGAACTGCAGTCGAA	GAAGGTGACCAAGTTCATGCTGTTAGAACAAAACACAACACATAAAAGATC	GAAGGTCGGAGTCAACGGATTAGTTAGAACAAAACACAACACATAAAAGATA	GCAATTGCAATTGGAATAAAGGTGAGTAAG
MeSNP137	Chr9	21606061	G	A	AGTAAGCGAATAGATGTGGCTACAATTTTGGGTTCATAGACAAAGCTACTTTAACCTTAGTGGAGGTGTATTTGGACCATCTTATAAGAGAATTCACACG[G/A]GCGTTGATCTCAAGCAAAACAAACTCTAATGTCTAAATCAGTACATTTATAATGTATTTATTCAACTAAGTGCTTTACTTACTCCTGAAATGGTGGAACG	GAAGGTGACCAAGTTCATGCTGTTTGTTTTGCTTGAGATCAACGCC	GAAGGTCGGAGTCAACGGATTAGTTTGTTTTGCTTGAGATCAACGCT	TGTATTTGGACCATCTTATAAGAGAATTCAC
MeSNP074	Chr10	57887	C	A	ACACAATTCCACTATAGTTTATCATCTAGATTTGTTATAAACCCTACCGCATATAAAATATTGAAGAAAA[C/A]CCATTCAGATATTGGTGGTTTAGATTTGGTATACGATTGTATAGCCCGATCTAAACAGAACATGATACAT	GAAGGTGACCAAGTTCATGCTATCTAAACCACCAATATCTGAATGGG	GAAGGTCGGAGTCAACGGATTAAATCTAAACCACCAATATCTGAATGGT	ATTTGTTATAAACCCTACCGCATATAAAATATTG
MeSNP076	Chr10	8407131	C	A	GTTGAACTTTATGAGAAGGCCCTCACCACTCTTTCTACCACCATGAATGTATAAAAATTGTATATCAAGAAACAATGACA[C/A]AAGTTTATTGTTGTCGCAGGTATAAGCATGGGGTCTAGTACGGATCCTCGTACTTTAATATGTAAAGCTAAAAGCTTCAC	GAAGGTGACCAAGTTCATGCTCTTATACCTGCGACAACAATAAACTTG	GAAGGTCGGAGTCAACGGATTCTTATACCTGCGACAACAATAAACTTT	TACCACCATGAATGTATAAAAATTGTATATCAAG
MeSNP077	Chr10	25260777	T	C	TTGTTTTAAGCCGTAGAGAAATTTTCGAAGTTTACACACTTGATAGTTAAATTGGACCTCAAAGTCTGGAAGGGAAGTCG[T/C]GTACACTTTTTCCATGTCACCATTTAGAAAGGTATTTTTTACATAAGTTGATGAAGAGATCACTCGTTATTAACTGCAAC	GAAGGTGACCAAGTTCATGCTTCAAAGTCTGGAAGGGAAGTCGT	GAAGGTCGGAGTCAACGGATTCAAAGTCTGGAAGGGAAGTCGC	AATACCTTTCTAAATGGTGACATGGAAAAAG
MeSNP080	Chr11	7009967	C	T	CTCAGCCAATTAGAAAGGGCTGGTAATTTCTCCCTTTCCGTCTTTACAATGATCACACCAGAAGAATAAAATGACGTATT[C/T]GATTGGGAAGATGGTTGCCTTGGCATTTTGGATGGAACTTTGAGACTCACCTACTCTCCTTCAATCAGGATTCAATGGTT	GAAGGTGACCAAGTTCATGCTAAGGCAACCATCTTCCCAATCG	GAAGGTCGGAGTCAACGGATTCAAGGCAACCATCTTCCCAATCA	CTTTACAATGATCACACCAGAAGAATAAAATG
MeSNP150	Chr11	20770253	T	C	CCTTGGCATCATGAAAAAGATGGAAGGAAGAAAAGTTGCTTGATGTGGGAGAGAAGCAAGCAGCAACGAAATCAAGGATGGATTCTCAATTTAAGGAGCT[T/C]AGCGGAAATCTTGGTTTCTTGTCGGATCGGCTGAATTTGATTGTGTTGCCAGGAGACTTGGATGATCGGTGATTGAGGATCAGCTTCATCAAAGTGAATG	GAAGGTGACCAAGTTCATGCTCGACAAGAAACCAAGATTTCCGCTA	GAAGGTCGGAGTCAACGGATTGACAAGAAACCAAGATTTCCGCTG	AACGAAATCAAGGATGGATTCTCAATTTAAG
MeSNP152	Chr11	30412972	T	C	AGTTCTGAATTTCCTGAGGATTGTAAGTTTTATCCTGCCGATACTAAAGATGAATTGCACAAGGTAAACAAGCGTAGGAT[T/C]TTTTTAGGTTCATTTACACACCTTTTTATGCTTATTTCATTTTTCATGATTTGTATTGCAGTTTATGTGGCTTTTTAAAG	GAAGGTGACCAAGTTCATGCTGCACAAGGTAAACAAGCGTAGGATT	GAAGGTCGGAGTCAACGGATTCACAAGGTAAACAAGCGTAGGATC	AATGAAATAAGCATAAAAAGGTGTGTAAATGAAC
MeSNP082	Chr12	1189283	T	C	GTGTCTGATCAAGATCAACAAGTTAATCCACCCACAACATCTACTGAGGTCATATCATAACCTACAATAC[T/C]TGTCCCATATGTCAAATTCAGAGATGTAGATAGATATGATCCCATGTGGCAAGTGGATCCAAAATTATGG	GAAGGTGACCAAGTTCATGCTCATCTCTGAATTTGACATATGGGACAA	GAAGGTCGGAGTCAACGGATTATCTCTGAATTTGACATATGGGACAG	CACAACATCTACTGAGGTCATATCATAAC
MeSNP084	Chr12	5745821	G	A	ATGGTTATCTCTGTCCAGAAGGTGCATTCACAGGAGATTGTTTACCTGTTGGACTGTCATAGGTTTGTAAGTGATAAAAG[G/A]GCGATTAATGGAGATTTGTTTAGCTGTATATTTGTAACAAGTATCTTTGTATTTATGAGTGTAAGTATTTCCTTTTGTAA	GAAGGTGACCAAGTTCATGCTAGCTAAACAAATCTCCATTAATCGCC	GAAGGTCGGAGTCAACGGATTCAGCTAAACAAATCTCCATTAATCGCT	CCTGTTGGACTGTCATAGGTTTGTAAG
MeSNP155	Chr12	12427655	T	C	CTAAAACTTAAACTAACTAGAAACTACACTCTACAAATCAAGTTTATTCTAACCTCAACCTCAACCTAATCCACTAAGTT[T/C]CACTAATGGTTAGTGAAATGTTAGGTGTTGAGATTTTATTAACAAATTACATACATTTTTGCATGTAATTGGTTATAAAT	GAAGGTGACCAAGTTCATGCTCAACCTCAACCTAATCCACTAAGTTT	GAAGGTCGGAGTCAACGGATTAACCTCAACCTAATCCACTAAGTTC	TTAATAAAATCTCAACACCTAACATTTCACTAAC
MeSNP157	Chr12	26048604	G	A	TAAGTTGTTATACTCTAAATTATGGAACGTGTGCTAAAGCTTGGAATAAATCTCAAGGATTTCATGTGGGTAGGATGTGA[G/A]ATAGTGTTAATGGCTGAACTTATATGTGAAACGAACAAGTTGTCATGAATTAAATTCTATTTACACAGATTGATCTCGGC	GAAGGTGACCAAGTTCATGCTGATTTCATGTGGGTAGGATGTGAG	GAAGGTCGGAGTCAACGGATTGGATTTCATGTGGGTAGGATGTGAA	CGTTTCACATATAAGTTCAGCCATTAACAC

[truncated: 1 more sheets: Table S11]
