# Supplementary material for: Genetic diversity analysis and variety identification using SSR and SNP markers in melon
Source: BMC Plant Biol. 2023 Jan 18;23:39. doi: 10.1186/s12870-023-04056-7 (PMC9847184; doi:10.1186/s12870-023-04056-7)
Supplement: Supplementary file 3 — Additional file 3. [file 12870_2023_4056_MOESM3_ESM.xlsx]

## Sheet: Taget seq genotype
	The DNA fingerprint of 259 melon varieties in 136 perfect SSRs and 164 perfect SNPs loci
rs	Chr	pos	TG100	TG102	TG103	TG104	TG105	TG106	TG107	TG108	TG109	TG10	TG110	TG111	TG112	TG113	TG114	TG115	TG116	TG117	TG118	TG119	TG11	TG120	TG121	TG122	TG123	TG124	TG125	TG126	TG127	TG128	TG129	TG12	TG130	TG131	TG132	TG133	TG134	TG135	TG136	TG137	TG138	TG139	TG13	TG14	TG15	TG16	TG17
MeSNP001	Chr1	1382511	CA	CA	CA	CC	CC	AA	CA	CC	CC	CA	CC	AA	CA	CC	CC	CA	CA	CA	CC	CA	CA	CA	CC	CA	CA	CC	CA	AA	CA	CC	CA	CA	AA	CC	CC	CC	CA	AA	AA	CC	AA	CC	AA	CA	CA	AA	AA
MeSNP002	Chr1	4793379	CC	CC	CC	CC	CC	CC	CC	CC	CC	CC	CC	CC	TC	TC	TT	CC	CC	TC	CC	TC	CC	TC	CC	TC	TC	CC	TC	TC	CC	CC	TT	CC	CC	CC	CC	CC	CC	CC	CC	CC	CC	CC	CC	CC	TC	CC	CC
MeSNP003	Chr1	6422362	CC	TT	CC	CC	CC	TC	TC	CC	CC	TT	CC	TT	TT	TC	TT	TC	TC	TC	CC	TT	TT	TC	CC	TC	TT	CC	TC	TT	TC	CC	TT	TT	TC	CC	CC	CC	TC	TT	TT	CC	TC	CC	CC	CC	TC	TT	TT
MeSNP004	Chr1	7725546	AT	AT	TT	TT	TT	AT	TT	TT	TT	TT	TT	TT	AT	AT	TT	TT	TT	TT	TT	AT	TT	TT	TT	TT	AA	TT	AT	AT	AT	TT	AA	AT	TT	TT	TT	TT	AT	AA	TT	TT	AT	TT	AA	AT	AT	TT	AT
MeSNP005	Chr1	8779544	GG	AG	GG	GG	GG	GG	GG	GG	GG	GG	GG	GG	AA	AG	GG	GG	GG	GG	GG	AG	GG	GG	GG	GG	AA	GG	AG	AG	AG	GG	AA	AG	GG	GG	GG	GG	AG	AA	GG	GG	AG	GG	AA	GG	AG	GG	AG
MeSNP006	Chr1	9088042	TT	CT	TT	TT	TT	TT	TT	TT	TT	TT	TT	TT	CC	CT	TT	TT	TT	TT	TT	CT	TT	TT	TT	TT	CC	TT	CT	CT	CT	TT	CC	CT	TT	TT	TT	TT	CT	CC	TT	TT	CT	TT	CC	TT	CT	TT	CT
MeSNP007	Chr1	10272625	AA	AA	AA	AA	AA	AA	AA	AA	AA	AA	AA	AA	AA	GG	GG	AA	AA	AG	AA	GG	AA	AG	AA	AG	AA	AA	AA	AA	GG	AA	AA	AG	AG	AA	AA	AA	AA	AA	AG	AA	AA	AA	GG	AA	AA	AA	AA
MeSNP008	Chr2	35193	AT	TT	AT	TT	TT	AA	AA	TT	TT	AA	TT	AA	AT	TT	TT	AT	AA	TT	TT	AT	AT	AT	TT	TT	TT	TT	TT	AT	AT	TT	AT	AT	AA	TT	TT	TT	TT	TT	AA	TT	AA	TT	TT	AT	AT	AA	AA
MeSNP009	Chr2	1937599	GG	GG	GC	CC	GC	GG	GG	GC	GC	GG	GC	GG	GG	GG	GG	GG	GG	GG	CC	GC	GG	GC	CC	GG	GG	GC	GG	GG	GC	CC	GG	GC	GG	CC	GC	GC	CC	GG	GG	CC	GG	CC	CC	GC	GC	GG	GG
MeSNP010	Chr2	7894109	GG	AG	GG	GG	GG	GG	AG	GG	GG	AG	GG	AG	AA	AG	AA	GG	AG	AA	GG	GG	GG	AG	GG	AA	AA	GG	AA	AA	AG	GG	AA	AG	AG	GG	GG	GG	AG	AA	AA	GG	AA	GG	AG	GG	AG	GG	AA
MeSNP011	Chr2	4482011	AG	GG	AG	AA	AA	GG	GG	AA	AA	GG	AA	GG	GG	GG	GG	GG	GG	AG	AA	GG	GG	AG	AA	AG	GG	AA	GG	GG	GG	AA	GG	GG	GG	AA	AA	AA	AG	GG	GG	AA	GG	AA	AG	AG	AG	GG	GG
MeSNP012	Chr2	5731033	AA	CA	AA	AA	AA	CA	CA	AA	AA	CA	AA	CA	CA	CA	CC	AA	CC	CA	AA	CA	AA	CA	AA	CA	CC	AA	CC	CC	CA	AA	CA	CA	CA	AA	AA	AA	CA	CC	CC	AA	CC	AA	CA	AA	AA	CA	CC
MeSNP013	Chr2	6663192	GA	GG	GA	GG	GG	GA	GA	GG	GG	GA	GG	GA	GG	AA	GA	AA	GG	GG	GG	AA	AA	GG	GG	GG	GG	GG	GG	GG	GA	GG	GG	AA	GA	GG	GG	GG	GG	GG	GG	GG	GG	GG	GA	GA	GG	GA	GG
MeSNP014	Chr2	8393441	GA	GG	GA	GG	GG	GA	GA	GG	GG	GA	GG	GA	GG	AA	AA	GA	GG	GG	GG	GA	AA	GA	GG	GG	GG	GG	GG	GG	AA	GG	GA	AA	GA	GG	GG	GG	GG	GG	GG	GG	GG	GG	AA	GA	GA	GA	GG
MeSNP015	Chr2	8564124	GG	AA	GG	GG	GG	AG	AG	GG	GG	AG	GG	AG	AA	AG	AA	GG	AA	AA	GG	AG	GG	AG	GG	AA	AA	GG	AA	AA	AG	AG	AG	AG	AG	GG	GG	GG	AG	AA	AA	GG	AA	AA	AG	GG	GG	AG	AA
MeSNP016	Chr2	9896010	CT	CT	CC	CC	CC	CT	CC	CC	CC	CT	CC	CT	CT	TT	TT	CT	CC	TT	CC	TT	CC	CC	CC	TT	CT	CC	CT	CT	CT	CC	CC	TT	CC	CC	CC	CC	CC	CC	CT	CC	TT	CC	TT	CT	CC	CC	TT
MeSNP017	Chr2	10910238	AT	AT	AA	AA	AA	AT	AA	AA	AA	TT	AA	AT	AT	TT	TT	AT	TT	AT	AA	AT	AT	AA	AA	AT	AA	AA	AA	AA	AT	AA	AA	TT	AT	AA	AA	AA	AT	AT	AA	AA	AT	AA	AT	AT	AT	AT	AT
MeSNP018	Chr3	342407	GA	GA	GA	AA	AA	GG	GG	AA	AA	GG	GA	GG	GG	GG	GG	GA	GG	GA	AA	AA	GG	GA	AA	GA	GA	GA	GG	GA	AA	GA	GG	GG	GG	AA	AA	AA	GA	GG	GA	AA	GG	AA	GG	AA	GG	GG	GA
MeSNP019	Chr3	981482	TT	TA	TA	TT	TT	TA	AA	TT	TT	TA	TT	AA	TA	TT	TT	TA	AA	AA	TT	AA	TA	TA	TT	AA	AA	TT	AA	AA	AA	TT	AA	TA	TT	TT	TT	TT	TA	TA	TT	TT	TA	TT	TA	TT	TT	AA	TA
MeSNP020	Chr3	3116163	CC	CT	CT	CC	CC	CT	CT	CC	CC	TT	CC	CT	TT	TT	CC	CT	CC	CT	CC	TT	CC	CT	CC	CT	CC	CC	CC	CT	TT	CC	CC	CT	CT	CC	CC	CC	CC	CT	TT	CC	CT	CC	CT	CC	CT	CT	CT
MeSNP021	Chr3	7279267	CC	CT	CT	CC	CC	CT	CT	CC	CC	CC	CC	CT	TT	TT	TT	CT	CC	CT	CC	TT	CT	CT	CC	CT	CC	CC	CC	CT	CC	CC	CC	CT	CT	CC	CC	CC	CC	CC	CT	CC	CT	CC	TT	CC	CT	CT	CC
MeSNP022	Chr3	7587569	TT	TA	TA	TT	TT	TA	AA	TT	TT	TT	TT	AA	TT	AA	TA	AA	AA	TA	TA	AA	TA	TA	TT	TA	AA	TT	AA	AA	AA	TT	AA	AA	TT	TT	TT	TT	TA	AA	TA	TT	TA	TT	AA	TA	TA	AA	AA
MeSNP023	Chr4	2457507	GA	AA	GA	GG	GG	GA	AA	GG	GG	GG	GG	GG	AA	AA	AA	GA	AA	GA	GG	GA	GA	GG	GG	GA	AA	GG	GA	AA	GA	GG	GA	AA	GA	GG	GG	GG	GA	GG	GA	GG	GA	GG	GA	GA	AA	AA	GA
MeSNP024	Chr4	8844468	TT	TC	TC	TT	TT	TC	TC	TT	TT	CC	TT	TC	TC	TC	TC	TC	TC	CC	TT	TC	CC	TT	TT	CC	CC	TT	CC	CC	TC	TT	CC	TC	CC	TT	TT	TT	TC	CC	CC	TT	CC	TT	CC	TT	TC	CC	CC
MeSNP025	Chr4	9804511	TT	TA	TA	TT	TT	AA	AA	TT	TT	AA	TT	AA	TT	AA	AA	TA	AA	AA	TT	TA	AA	TA	TT	AA	AA	TT	AA	AA	AA	TT	AA	AA	AA	TT	TT	TT	TA	TA	AA	TT	AA	TT	TA	TT	TT	AA	TA
MeSNP026	Chr4	11195720	CC	CT	CT	CC	CC	TT	TT	CC	CC	TT	CC	CT	CC	CC	CC	TT	TT	CC	CC	CT	CT	CT	CC	CC	TT	CC	CT	TT	CC	CC	TT	CC	TT	CC	CC	CC	CT	TT	TT	CC	TT	CC	CT	CC	CC	TT	CT
MeSNP027	Chr4	12941477	AT	AT	AT	AA	AA	TT	TT	AA	AA	TT	AA	TT	AT	TT	TT	TT	TT	TT	AA	AT	TT	AT	AA	TT	TT	AA	TT	AT	AT	AA	TT	TT	TT	AA	AA	AA	AA	AT	AT	AA	TT	AA	TT	AT	AA	TT	AA
MeSNP028	Chr4	13395404	TT	TA	TA	TT	TT	AA	AA	TT	TT	AA	TT	AA	TA	AA	AA	AA	AA	AA	TT	TA	AA	TA	TT	AA	AA	TT	AA	AA	AA	TT	AA	TT	AA	TT	TT	TT	TA	AA	AA	TT	AA	TT	AA	TT	TA	AA	AA
MeSNP029	Chr4	14935013	CC	CC	CC	CC	CC	CT	CC	CC	CC	CC	CC	CC	CC	CC	CT	CC	CC	CT	CC	CT	CC	CC	CC	CT	CC	CC	CT	TT	CT	CC	CT	TT	CC	CC	CC	CC	CC	CC	CT	CC	CC	CC	CC	CT	TT	CC	CT
MeSNP030	Chr4	16923749	CC	CT	CC	CC	CC	CC	CC	CC	CC	CC	CC	CT	TT	TT	TT	CC	CC	TT	CC	CC	CT	CT	CC	TT	TT	CC	TT	CC	CT	CC	CT	CC	CC	CC	CC	CC	CT	TT	CC	CC	CT	CC	CC	CT	CC	CC	CC
MeSNP031	Chr5	428537	GG	GG	GA	GA	GG	GA	GA	GG	GG	GA	GG	GA	GG	AA	AA	GA	GA	GA	GG	GA	GA	GA	GG	GA	GG	GG	GG	GG	GG	GG	GG	GG	GA	GA	GG	GG	GG	GG	GG	GA	GG	GG	GG	GA	GG	AA	GG
MeSNP032	Chr5	2812917	TT	CC	CC	CC	TC	CC	TC	TC	TC	CC	TC	CC	CC	TT	TT	CC	TC	TC	CC	TC	CC	TC	CC	TC	CC	TC	CC	TC	TC	TC	CC	TC	CC	CC	CC	CC	CC	CC	CC	CC	CC	CC	CC	TC	CC	CC	TC
MeSNP033	Chr5	3738508	GG	GA	GG	GG	GG	GG	GG	GG	GG	GG	GG	GG	GA	GG	GG	GG	GG	GA	GG	GG	GG	GG	GG	GG	GA	GG	GA	GG	GG	GG	GG	GA	GG	GG	GG	GG	GA	AA	GG	GG	GG	GG	AA	GG	GG	GG	GA
MeSNP034	Chr6	3552531	AT	TT	AT	AA	AA	TT	TT	AT	AT	AT	AT	AT	AT	AT	AA	TT	AT	AT	TT	AT	AT	TT	AT	AT	TT	TT	TT	AT	AA	AT	AT	TT	AA	AA	AA	AA	AT	TT	AA	AA	TT	AA	TT	TT	AA	AT	AT
MeSNP035	Chr5	6365120	TC	TT	TT	TT	TT	CC	CC	TC	TC	TC	TT	TC	TT	TC	TT	TC	TT	TT	TC	TC	TC	CC	TC	TT	TC	TC	TC	TC	TT	CC	TC	TC	TT	TT	TT	TC	TT	TT	TC	TT	TC	TT	CC	CC	TT	TC	TT
MeSNP036	Chr5	7295585	CC	CC	CC	CC	CC	CC	CC	CC	CC	CT	CC	CT	CT	CC	CT	CC	CT	CC	CC	CT	CT	CC	CC	CC	CC	CT	CC	CT	CT	CC	CT	CT	TT	CC	CC	CC	CC	CC	TT	CC	CC	CC	TT	CC	CT	CT	CT
MeSNP037	Chr5	8187344	AA	GA	GG	AA	GA	GA	GG	GA	GA	GG	GA	GG	GG	GG	GG	GG	GG	GA	GA	GA	GG	GG	AA	GA	GG	GA	AA	GG	AA	AA	AA	GG	GA	AA	AA	GA	GA	AA	GG	AA	GG	GA	AA	GG	AA	GG	GG
MeSNP038	Chr6	595801	TC	TC	TC	CC	CC	TT	TT	CC	CC	CC	CC	TT	TT	TT	TC	TC	TC	TT	CC	CC	TC	TC	CC	TT	TT	CC	TT	TT	CC	CC	TT	TC	TC	CC	CC	CC	TC	TT	TC	CC	TC	CC	TT	TC	CC	CC	TT
MeSNP039	Chr6	2099876	CC	CC	CC	CC	CC	CC	CC	CC	CC	CC	CC	CC	CC	TT	TT	CC	CC	TT	CC	CT	CT	CT	CC	TT	CC	CC	CT	CT	CC	CC	CC	TT	CC	CC	CC	CC	CC	CC	CT	CC	CC	CC	CC	CC	TT	CC	TT
MeSNP040	Chr6	2964794	TT	TT	CC	CC	CC	TC	CC	CC	NA	CC	TC	TT	TC	TC	CC	TC	TT	CC	NA	TT	TT	CC	CC	TC	CC	CC	CC	TT	TT	NA	TT	CC	TT	TC	CC	CC	CC	CC	CC	CC	TT	CC	TT	TC	TT	TT	TC
MeSNP041	Chr6	5286699	GG	AG	GG	GG	GG	GG	GG	GG	GG	GG	GG	AG	AA	GG	GG	GG	GG	GG	GG	AG	GG	GG	GG	GG	GG	GG	GG	AA	AA	GG	AG	AG	AG	GG	GG	GG	GG	GG	AA	GG	AG	GG	AG	AG	GG	GG	AG
MeSNP042	Chr6	7277476	AA	AC	AC	AA	AA	AA	AC	AA	AA	CC	AA	AA	AA	AC	AA	AA	AC	AC	AA	AC	AC	AC	AA	AC	AC	AA	AC	AC	AC	AA	AC	AC	CC	AA	AA	AA	AC	AC	AA	AA	AC	AA	AA	AA	CC	AC	AC
MeSNP043	Chr5	9010503	CG	CC	CG	GG	GG	CC	CC	GG	GG	CG	GG	CC	CC	CC	CC	CC	CC	CG	GG	GG	CG	CG	GG	CG	CC	GG	CC	GG	CG	GG	CG	CC	GG	GG	GG	GG	CG	CC	CC	GG	GG	GG	CC	CG	CG	CC	GG
MeSNP044	Chr6	8562084	TT	CT	TT	TT	TT	CC	TT	TT	TT	TT	TT	TT	CC	TT	TT	CT	TT	TT	TT	CC	TT	TT	TT	TT	CT	TT	TT	CC	CC	TT	CT	TT	TT	TT	TT	TT	TT	TT	CT	TT	CC	TT	CT	TT	TT	TT	CC
MeSNP045	Chr6	18900074	AA	AA	AA	AA	AA	AA	AA	AA	AA	AA	AA	AA	AA	AC	AA	AC	AA	AA	AA	CC	AA	AA	AA	AA	AA	AA	AA	AA	CC	AA	AA	AA	AA	AA	AA	AA	AA	AA	AA	AA	AC	AA	AC	AA	AA	AA	AA
MeSNP046	Chr6	10780938	TG	GG	TT	TT	TT	GG	TG	TT	TT	GG	TG	TG	GG	TG	GG	TT	TG	GG	TT	TG	TG	TT	TT	GG	GG	TT	GG	GG	GG	TT	GG	TG	TG	TT	TT	TT	TG	GG	TG	TT	GG	TT	GG	TT	TG	TT	GG
MeSNP047	Chr7	118327	TG	GG	TG	TT	TT	GG	GG	TT	TT	GG	TG	GG	GG	GG	TG	GG	GG	TG	TT	GG	TG	TG	TT	TG	GG	TT	GG	TG	TG	TT	GG	TG	TG	TT	TT	TT	TG	GG	GG	TT	GG	TT	GG	TG	TG	GG	TG
MeSNP048	Chr7	1468023	AA	AA	AA	AA	AA	AA	AA	AA	AA	AA	AA	AA	AA	TT	TT	AT	AA	AT	AA	AT	AT	AA	AA	AT	AT	AA	AT	AA	TT	AA	AT	AT	AA	AA	AA	AA	TT	AA	TT	AA	AT	AA	TT	AT	AA	AA	AA
MeSNP049	Chr7	5394788	GG	GA	GA	GG	GG	AA	AA	GG	GG	AA	GG	AA	GA	AA	AA	GG	GA	GA	GG	AA	AA	GA	GG	GG	AA	GG	AA	AA	AA	GG	AA	AA	AA	GG	GG	GG	GA	AA	AA	GG	AA	GG	AA	GA	GA	AA	AA
MeSNP050	Chr7	8860829	TC	CC	TC	TT	TT	CC	CC	TT	TT	CC	TT	CC	CC	CC	CC	CC	CC	CC	TT	TC	TC	TC	TT	CC	CC	TT	CC	CC	TC	TT	CC	CC	CC	TT	TT	TT	TC	CC	TT	TT	CC	TT	TC	TC	TC	CC	CC
MeSNP051	Chr7	13187229	GG	GG	GG	GG	GG	GG	GG	GG	GG	GG	GG	GG	GG	AA	GG	GG	GG	AA	GG	GA	GA	GA	GG	AA	GG	GG	GA	GG	AA	GG	GG	GA	GA	GG	GG	GG	GA	AA	GG	GG	GA	GG	AA	GG	GG	GG	GA
MeSNP052	Chr7	14864583	TT	TA	TA	TT	TT	TA	AA	TT	TT	TA	TT	AA	AA	AA	AA	AA	AA	AA	TT	TA	AA	TA	TT	AA	AA	TT	AA	TA	AA	TT	AA	AA	AA	TT	TT	TT	TA	AA	TA	TT	AA	TT	AA	TT	TT	AA	TA
MeSNP053	Chr7	18138983	GA	AA	GG	GG	GG	GA	GA	GG	GG	GG	GG	GG	GA	GG	GG	GG	GG	GA	GG	AA	GA	GA	GG	GA	GA	GG	GG	GG	GA	GG	GG	GA	GA	GG	GG	GG	GG	GG	AA	GG	AA	GG	GA	GA	GG	GG	GG
MeSNP054	Chr7	18972562	CA	AA	CA	CC	CC	AA	AA	CC	CC	AA	CA	AA	AA	AA	AA	AA	AA	AA	CC	AA	CA	CA	CC	AA	AA	CC	AA	AA	CA	CC	AA	AA	AA	CC	CC	CC	CA	AA	AA	CC	AA	CC	CA	CA	AA	AA	AA
MeSNP055	Chr8	176762	GA	AA	AA	AA	AA	GA	GA	AA	AA	GA	AA	GA	GA	GA	GG	GA	GG	GG	AA	GA	GG	AA	AA	GG	GG	AA	GG	GA	GG	AA	GG	GG	GA	AA	AA	AA	GA	GG	GA	AA	GG	AA	GG	GA	GA	GA	GA
MeSNP056	Chr8	3314312	CA	CC	CA	AA	AA	CC	CC	AA	AA	CC	AA	CC	CC	CC	CC	CC	CC	CC	AA	CC	CC	CA	AA	CC	CC	AA	CC	CC	CC	AA	CC	CA	CC	AA	AA	AA	CA	CC	CC	AA	CC	AA	CC	CA	CA	CC	CC
MeSNP057	Chr8	5988040	TC	TC	TC	TT	TT	CC	CC	TT	TT	CC	TT	CC	CC	TC	CC	CC	CC	CC	TT	TC	CC	TC	TT	CC	CC	TT	CC	CC	TT	TT	CC	TC	CC	TT	TT	TT	TC	CC	CC	TT	CC	TT	TC	TC	TC	CC	CC
MeSNP058	Chr8	12406260	AG	GG	GG	GG	GG	GG	AG	GG	GG	AG	GG	AG	GG	AG	AG	AG	AG	AA	GG	AA	GG	GG	GG	AA	AA	GG	AA	AA	AG	GG	AA	AA	AG	GG	GG	GG	AG	AA	AA	GG	AA	GG	GG	AG	AG	AG	AA
MeSNP059	Chr8	13909742	AG	AA	AA	GG	AG	AA	AA	GG	GG	AA	GG	AA	AA	AA	AA	AA	AA	AA	GG	AA	AA	AG	AG	AA	AA	GG	AA	AA	AA	AG	AA	AA	AA	GG	AG	AG	AA	AA	AA	GG	AA	GG	AG	AG	AG	AA	AA
MeSNP060	Chr8	16658306	TC	TC	TC	CC	CC	TT	TT	CC	CC	TT	CC	TT	TT	TC	TC	TT	TT	TT	CC	TC	TT	TC	CC	TT	TT	CC	TT	TT	TT	CC	TT	TC	TT	CC	CC	CC	TC	TT	TT	CC	TT	CC	TC	TC	TT	TT	TT
MeSNP061	Chr8	18732479	TC	CC	CC	CC	CC	TC	TC	CC	CC	TC	CC	TC	TC	TC	TC	TC	TC	TT	CC	TT	CC	CC	CC	TT	TT	CC	TT	TT	TC	CC	TT	TT	TC	CC	CC	CC	TC	TT	TT	CC	TT	CC	TC	TC	TT	TC	TT
MeSNP062	Chr9	17200471	AC	CC	CC	CC	CC	AC	AC	CC	CC	AC	CC	AC	AC	CC	CC	AC	AC	AA	CC	AC	CC	CC	CC	AA	AA	CC	AA	AA	CC	CC	AA	AC	AC	CC	CC	CC	AC	AA	AA	CC	AA	AA	CC	AC	AA	AC	AA
MeSNP063	Chr8	22390461	CC	CT	CT	CC	CC	CT	CT	CC	CC	CT	CC	CT	CT	TT	TT	CT	CT	TT	CC	CT	TT	CT	CC	TT	CT	CC	TT	CT	CT	CC	CT	TT	CC	CC	CC	CC	CC	CC	CT	CC	CT	CC	TT	CC	CT	CT	CT
MeSNP064	Chr8	24998557	GA	AA	AA	AA	AA	GA	GA	AA	AA	GA	AA	GA	GA	GA	GA	GA	GA	AA	AA	GA	AA	AA	AA	AA	GA	AA	AA	GA	GA	AA	GA	AA	GG	AA	AA	AA	GA	GG	GA	AA	GA	AA	AA	GA	GA	AA	GA
MeSNP065	Chr9	112698	AG	AG	AG	GG	GG	AA	AG	GG	GG	AA	GG	AA	AG	AG	AG	AG	AG	GG	GG	AA	AG	AG	GG	GG	AG	GG	AG	AA	AG	GG	AA	AG	AA	GG	GG	GG	AG	AA	AA	GG	AG	GG	GG	GG	AG	AA	AA
MeSNP066	Chr9	2669949	GG	GG	GG	GG	GG	GG	GA	GG	GG	AA	GG	GA	GG	GA	AA	GG	GG	GG	GG	GG	GA	GG	GG	GG	GG	GG	GG	GG	AA	GG	GA	GA	GA	GG	GG	GG	GA	AA	GG	GG	GA	GG	AA	GA	GA	GA	GA
MeSNP067	Chr7	1104024	CC	GC	GC	CC	CC	GC	GG	CC	CC	GG	CC	GG	CC	CC	CC	GC	GG	CC	CC	GG	GC	GC	CC	CC	GG	CC	GC	GG	GG	CC	GG	GC	GC	CC	CC	CC	GC	GG	GC	CC	GG	CC	GC	GC	GC	GG	GG
MeSNP068	Chr9	6706077	TT	TT	TT	TT	TT	TT	TT	TT	TT	TT	TT	TC	TT	TC	TT	TC	TC	TT	TT	TC	TT	TT	TT	TT	CC	TT	TC	TC	TT	TT	TC	TC	TT	TT	TT	TT	TC	TC	CC	TT	TC	TT	CC	TC	TC	TT	TT
MeSNP069	Chr9	9115133	AA	AA	AA	AA	AA	AA	AA	AA	AA	AA	AA	AA	GA	GG	AA	AA	AA	AA	AA	GA	GA	AA	AA	AA	AA	AA	AA	AA	GA	AA	AA	GA	AA	AA	AA	AA	AA	AA	AA	AA	AA	AA	GA	AA	AA	AA	AA
MeSNP070	Chr9	11896547	CT	CC	CT	CC	CC	TT	CT	CC	CC	CT	CC	CT	CT	TT	CT	TT	CT	CT	CC	CT	TT	CT	CC	CT	CC	CC	CT	CC	CT	CC	CT	CT	CT	CC	CC	CC	CC	CT	CC	CC	CT	CC	TT	CC	CT	TT	CC
MeSNP071	Chr9	12412565	GA	GA	GA	AA	AA	GA	GG	AA	AA	AA	AA	GA	GA	GG	GG	GA	GG	AA	AA	GA	AA	GA	AA	AA	GA	AA	AA	AA	GG	AA	GA	AA	GA	AA	AA	AA	GA	GG	AA	AA	GG	AA	GA	AA	GA	GG	GA
MeSNP072	Chr9	13848480	TC	TT	TC	TT	TT	TC	TC	TT	TT	TC	TT	TT	TC	CC	TC	TC	TC	TC	TT	TC	TT	TC	TT	TC	TT	TT	TC	TC	CC	TT	TC	TC	TC	TT	TT	TT	CC	TT	TT	TT	TC	TT	CC	TT	TT	CC	TC
MeSNP073	Chr9	13996784	AG	AA	AG	AA	AA	AG	AG	AA	AA	AG	AA	AA	AG	GG	AG	AG	AG	AG	AA	AG	AA	AG	AA	AG	AA	AA	AA	AG	GG	AA	AG	AG	AG	AA	AA	AA	AA	AA	AA	AA	AG	AA	GG	AA	AA	GG	AG
MeSNP074	Chr10	57887	CC	CC	CC	CC	CC	CC	CC	CC	CC	CA	CC	CC	CC	CC	CA	CA	CC	CA	CC	CA	CC	CC	CC	CA	CA	CC	CA	CA	CA	CC	CA	CA	CA	CC	CC	CC	CA	CA	CC	CC	CC	CC	CA	CC	CA	CA	CC
MeSNP075	Chr10	170554	TC	TT	TT	TT	TT	TT	TT	TT	TT	TC	TT	TT	TT	TT	TC	TC	TT	TC	TT	TC	TC	TT	TT	TC	TC	TT	TC	TC	TC	TT	TC	TC	TC	TT	TT	TT	CC	TC	TT	TT	TT	TT	TC	TT	TC	TC	TT
MeSNP076	Chr10	8407131	CA	CC	CA	CC	CC	CA	AA	CC	CC	CA	CC	CA	CC	CC	CA	AA	AA	CA	CC	CA	CA	CA	CC	CA	AA	CC	AA	CA	AA	CC	AA	CA	CA	CC	CC	CC	CA	CA	CA	CC	CA	CC	CC	CC	CA	CA	CA
MeSNP077	Chr10	25260777	TC	TT	TC	TT	TT	CC	CC	TT	TT	CC	TT	CC	TT	CC	CC	CC	CC	TC	TT	CC	CC	TT	TT	TC	TT	TT	TC	CC	TC	TT	TT	TC	CC	TT	TT	TT	TT	TT	TT	TT	TC	TT	TT	TC	TT	CC	TC
MeSNP078	Chr11	638407	TC	TC	TC	TT	TT	CC	CC	TT	TT	CC	TT	CC	TC	TC	CC	TC	CC	CC	TT	CC	CC	TT	TT	CC	CC	TT	CC	CC	CC	TT	CC	TC	CC	TT	TT	TT	TT	CC	CC	TT	TC	TT	TC	TC	TC	CC	CC
MeSNP079	Chr11	3987092	TT	TA	TT	TT	TT	TA	TA	TT	TT	TA	TT	TA	TA	TT	TT	TA	TA	AA	TT	TA	TA	TT	TT	AA	TA	TT	TA	AA	TA	TT	TA	TA	AA	TT	TT	TT	TA	AA	TA	TT	TA	TT	AA	TT	TT	TA	AA
MeSNP080	Chr11	7009967	TC	TC	TC	TT	TT	CC	CC	TT	TT	CC	TT	CC	TC	TC	CC	CC	CC	CC	TT	CC	CC	TC	TT	CC	CC	TT	CC	CC	CC	TT	CC	CC	CC	TT	TT	TT	TC	CC	CC	TT	TC	TT	CC	TC	CC	CC	CC
MeSNP081	Chr11	7243049	GA	GA	GA	GG	GG	AA	AA	GG	GG	AA	GA	AA	AA	GA	AA	AA	AA	AA	GG	GA	AA	GA	GG	AA	AA	GG	AA	AA	AA	GG	AA	AA	AA	GG	GG	GG	AA	AA	AA	GG	AA	GG	AA	GA	AA	AA	AA
MeSNP082	Chr12	1189283	TT	TC	TC	TT	TT	TC	TC	TT	TT	CC	TT	CC	TC	TC	TC	CC	TC	TC	TT	CC	CC	TC	TT	TC	TC	TT	TC	TC	TT	TT	CC	TC	CC	TT	TT	TT	TT	TT	CC	TT	TC	TT	TT	TT	TC	CC	TT
MeSNP083	Chr12	1717622	TT	TT	TA	TT	TT	TA	TA	TT	TT	TA	TT	AA	TA	TA	TA	AA	TA	AA	TT	AA	AA	TT	TT	AA	TA	TT	AA	TA	AA	TT	AA	TA	TA	TT	TT	TT	TT	TT	TA	TT	AA	TT	TA	TT	TA	TA	TT
MeSNP084	Chr12	5745821	AA	GG	AG	AA	AA	AG	GG	AA	AA	GG	AA	GG	GG	GG	GG	GG	GG	AG	AA	GG	GG	AG	AA	AA	GG	AA	AG	AG	GG	AA	GG	GG	GG	AA	AA	AA	AG	GG	GG	AA	GG	AA	GG	AA	AG	GG	AG
MeSNP085	Chr12	6259875	GA	GA	GA	GG	GG	AA	AA	GG	GG	AA	GG	GA	AA	GA	GA	AA	AA	AA	GG	GA	AA	GA	GG	AA	AA	GG	AA	GA	GA	GG	AA	AA	AA	GG	GG	GG	GA	AA	AA	GG	AA	GG	GA	GG	GA	AA	GA
MeSNP086	Chr12	7759898	AG	GG	AG	AA	AA	GG	GG	AA	AA	GG	AA	AG	GG	AG	AG	GG	AG	GG	AA	GG	GG	AG	AA	GG	GG	AA	GG	AG	GG	AA	GG	AG	GG	AA	AA	AA	AG	GG	GG	AA	GG	AA	GG	AG	GG	GG	AG
MeSNP087	Chr1	14499339	TC	TC	CC	CC	CC	TT	CC	CC	CC	TT	TC	TT	TT	TC	CC	TC	TC	TC	CC	TC	TT	CC	CC	TC	TT	CC	TT	TT	TC	TC	TT	TC	TC	CC	CC	CC	TC	TT	TT	CC	TC	CC	CC	TC	TC	TT	TT
MeSNP088	Chr1	16506478	TC	TT	TT	TT	TT	CC	TC	TT	TT	TC	TT	CC	TT	CC	CC	TC	CC	CC	TT	CC	TC	TT	TT	CC	TC	TT	CC	CC	CC	TT	CC	TC	TC	TT	TT	TT	TT	TT	TC	TT	TT	TT	CC	TC	TC	CC	TC
MeSNP089	Chr1	19798442	CT	CC	CC	CC	CC	CT	CC	CC	CC	CC	CC	CC	CC	CT	TT	CC	CC	CT	CC	TT	CC	CC	CC	CT	CC	CC	CT	CC	TT	CC	CC	CT	CC	CC	CC	CC	CC	CC	CC	CC	CC	CC	CT	CT	CC	CC	CC
MeSNP090	Chr1	23711547	GG	AA	GG	AG	NA	GG	GG	GG	GG	AG	GG	GG	AG	AG	AG	GG	GG	GG	AG	AG	GG	GG	GG	GG	AG	AA	GG	GG	AG	GG	GG	GG	GG	GG	GG	AG	AG	AA	GG	GG	AG	GG	GG	GG	AA	GG	AG
MeSNP091	Chr1	25494110	AA	AA	AA	AA	NA	AA	AA	AA	AA	AG	AA	AA	AA	AG	AA	AG	AA	AA	AA	AG	AA	AA	AA	AA	AA	AA	AA	AA	AA	AA	AA	AA	AA	AA	NA	AA	AA	AA	AA	AA	AA	NA	AG	AA	AA	AA	AA
MeSNP092	Chr1	35346336	TA	TT	TT	TT	TT	AA	TT	TT	TT	TA	TT	AA	TT	AA	AA	TT	TA	TT	TT	TA	TT	TT	TT	TT	TT	TT	TT	TT	TA	TT	TT	TA	TT	TT	TT	TT	TT	TT	TT	TT	TT	TT	AA	TA	TT	AA	TT
MeSNP093	Chr1	31912939	TC	CC	TC	CC	CC	TT	TT	CC	CC	TC	CC	TT	TC	TC	TT	TT	TT	TT	CC	TT	TT	TC	CC	TT	CC	CC	TC	TC	TT	CC	TC	TT	TT	CC	CC	CC	CC	CC	TT	CC	TC	CC	TT	TC	CC	TT	TT
MeSNP094	Chr1	33708634	CC	CC	TT	TT	CT	CT	CT	CC	CC	TT	CT	CT	CT	CC	CC	CT	TT	CT	CC	CC	CT	CT	CT	CT	CT	CC	CC	CT	CC	CT	CT	TT	TT	TT	CT	CC	CT	CT	CC	TT	CT	TT	CC	CC	CC	TT	CT
MeSNP095	Chr2	11684440	AG	AG	GG	GG	GG	AG	AG	GG	GG	AA	GG	AG	AA	AA	AA	AG	AA	AG	GG	AG	AG	AG	GG	AG	AG	GG	AG	AG	AA	GG	GG	AA	AA	GG	GG	GG	AG	AA	AG	GG	AA	GG	AA	AG	AG	AG	AA
MeSNP096	Chr2	15784532	GG	GG	GG	GA	GA	GG	GG	GA	GA	GG	GA	GG	GG	GG	GG	GG	GG	GG	GG	GA	GG	GG	GG	GG	GG	GG	GG	GG	GA	GA	GG	GG	GG	GA	GA	AA	GG	GG	GG	GG	GG	GA	GG	GG	GG	GG	GG
MeSNP097	Chr2	17758604	TT	AA	AT	TT	TT	TT	AA	TT	TT	TT	TT	TT	AA	AA	AA	AT	AT	AA	TT	AA	AT	TT	TT	AA	AA	TT	AA	AT	AT	TT	AT	AT	AT	TT	TT	TT	AT	AA	AT	TT	AT	TT	AA	TT	AT	AT	TT
MeSNP098	Chr2	19646391	TT	CC	TC	TT	TT	TT	CC	TT	TT	TT	TT	TT	TC	CC	CC	TC	TC	TC	TT	CC	TC	TT	TT	TT	CC	TT	TC	TC	TC	TT	TC	CC	TT	TT	TT	TT	TC	CC	TC	TT	CC	TT	CC	TC	TT	TC	TC
MeSNP099	Chr2	20986010	CG	CC	CG	GG	GG	CC	CC	GG	GG	CC	GG	CC	CC	CC	CC	CC	CC	CC	GG	CC	CC	CG	GG	CC	CC	GG	CC	CG	CG	GG	CC	CG	CC	GG	GG	GG	CG	CC	CC	GG	CC	GG	CC	CG	CG	CC	CG
MeSNP100	Chr2	26113594	CC	TT	TC	CC	CC	CC	TT	CC	CC	CC	TC	CC	TT	TT	TT	TC	TT	TT	CC	TT	TC	CC	CC	TT	TT	TT	TT	TT	TT	CC	TC	TC	CC	CC	CC	CC	TT	TT	TT	CC	TT	CC	TT	CC	TC	TT	TT
MeSNP101	Chr2	20245180	AC	AC	CC	CC	CC	CC	AC	CC	CC	AC	CC	AC	AA	AA	CC	AC	AC	AC	CC	CC	AC	AC	CC	AC	AC	CC	AC	AC	CC	CC	CC	AA	AA	CC	CC	CC	CC	AC	AA	CC	AA	CC	AC	AC	AC	AA	AC
MeSNP102	Chr3	11473766	TT	AA	TA	TT	TT	TA	AA	TA	TT	AA	TT	AA	AA	AA	AA	AA	TA	TA	TA	AA	TA	AA	TA	TA	AA	TT	TA	TA	AA	TA	TA	TA	TA	TT	TT	TT	TA	TA	TA	TT	AA	TT	AA	TT	TA	TA	TT
MeSNP103	Chr3	14157405	AG	GG	AG	AA	AA	GG	GG	AA	AA	GG	AA	AG	AG	AA	AG	GG	GG	GG	AA	GG	GG	AG	AA	GG	GG	AA	GG	GG	GG	AA	GG	AG	AG	AA	AA	AA	AG	GG	GG	AA	GG	AA	AG	AG	AG	GG	GG
MeSNP104	Chr3	17337108	GA	GA	GA	GG	GG	AA	AA	GG	GG	AA	GG	GA	GA	GG	GG	AA	GA	AA	GG	AA	GA	GA	GG	AA	AA	GG	AA	AA	AA	GG	AA	GA	GA	GG	GG	GG	GA	AA	AA	GG	AA	GG	GA	GG	GA	AA	AA
MeSNP105	Chr3	20159314	GA	GA	GA	GG	GG	AA	AA	GG	GG	AA	GG	GA	GA	GG	GG	AA	AA	GA	GG	AA	GA	GG	GG	GA	AA	GG	GA	AA	AA	GG	AA	AA	AA	GG	GG	GG	GA	AA	AA	GG	AA	GG	GA	GG	GA	AA	AA
MeSNP106	Chr3	28641302	AA	GG	AG	AA	AA	AG	GG	AA	AA	GG	AG	GG	GG	GG	GG	GG	AG	GG	AA	GG	GG	AG	AA	GG	GG	AA	GG	AA	GG	AA	AG	GG	AG	AA	AA	AA	AG	AG	AG	AA	GG	AA	GG	AG	AG	AG	AA
MeSNP107	Chr3	24835708	TC	TC	CC	CC	CC	TC	TC	CC	CC	TC	CC	CC	TC	CC	CC	TC	TC	TC	CC	TT	TC	TC	CC	TC	TC	CC	TC	TC	TT	CC	TC	TT	TC	CC	CC	CC	TC	TC	TT	CC	TC	CC	TC	TC	TC	CC	TC
MeSNP108	Chr3	28181091	CT	CT	CT	TT	TT	CC	CT	TT	TT	CT	TT	CT	CT	TT	CT	CT	CT	CT	TT	CT	CT	TT	TT	CT	CC	TT	CC	TT	TT	TT	CT	CT	TT	TT	TT	TT	TT	CC	TT	TT	CC	TT	TT	TT	TT	CC	CT
MeSNP109	Chr4	12956460	GA	AA	GA	GG	GG	AA	AA	GG	GG	AA	GA	AA	AA	AA	AA	AA	GA	AA	GG	GA	GA	GA	GG	AA	AA	GG	AA	AA	AA	GG	AA	GA	GA	GG	GG	GG	GA	AA	AA	GG	AA	GG	GG	GA	GA	GG	AA
MeSNP110	Chr4	22109803	GA	AA	GA	GG	GG	AA	AA	GG	GG	AA	GG	AA	AA	AA	AA	AA	AA	GA	GG	AA	AA	GA	GG	GA	AA	GG	GA	AA	GA	GG	AA	AA	AA	GG	GG	GG	GA	AA	AA	GG	AA	GG	AA	GA	GA	AA	AA
MeSNP111	Chr4	23822623	CT	CT	CT	CC	CC	TT	TT	CC	CC	TT	CC	TT	TT	TT	TT	TT	TT	TT	CT	CT	TT	CT	CT	TT	CT	CC	TT	TT	TT	CC	TT	CT	TT	CC	CC	CC	CT	CC	TT	CC	CT	CC	TT	CT	CT	TT	TT
MeSNP112	Chr4	26824894	GA	GG	GA	GG	GG	GA	AA	GG	GG	GA	GG	GA	GG	AA	GA	GA	AA	AA	GG	AA	AA	GA	GG	AA	AA	GG	AA	AA	GA	GG	GA	AA	GA	GG	GG	GG	GA	GA	GG	GG	GG	GG	AA	GA	GG	AA	AA
MeSNP113	Chr4	29887877	GA	GG	GA	GG	GG	GA	AA	GG	GG	AA	GG	AA	GG	AA	AA	AA	AA	AA	GG	AA	AA	GA	GG	AA	GA	GG	AA	AA	GA	GG	AA	AA	AA	GG	GG	GG	GG	GA	AA	GG	GA	GG	AA	GA	GA	AA	AA
MeSNP114	Chr5	10316453	TC	CC	TC	TT	TT	CC	CC	TT	TT	CC	TT	CC	CC	CC	TC	CC	CC	TC	TT	CC	TC	TC	TT	TC	CC	TT	CC	TC	TC	TT	CC	TC	TC	TT	TT	TT	TC	CC	CC	TT	CC	TT	CC	TC	TC	CC	TC
MeSNP115	Chr5	16951407	AT	AT	TT	AA	TT	AT	TT	AT	AT	TT	AT	AT	AT	AA	AT	AT	AT	AT	AA	AT	TT	AT	AT	AT	AT	AT	AT	TT	TT	AT	TT	AT	AT	AA	TT	TT	AT	AT	AT	AA	TT	AA	AA	AA	TT	TT	AT
MeSNP116	Chr5	19688948	AG	GG	AG	AA	AA	GG	GG	AA	AA	GG	AA	GG	GG	GG	GG	GG	GG	AG	AA	GG	GG	AG	AA	AG	GG	AA	GG	GG	GG	AA	GG	GG	GG	AA	AA	AA	AG	GG	GG	AA	GG	AA	AA	AG	AG	GG	GG
MeSNP117	Chr5	21847100	TC	TT	TT	TT	TT	TC	TT	TT	TT	TT	TT	TT	TT	CC	CC	TT	TT	TT	TT	TC	TT	TT	TT	TT	TT	TT	TT	TT	TC	TT	TT	CC	TC	TT	TT	TT	TT	TT	TC	TT	TT	TT	CC	TC	TT	TT	TT
MeSNP118	Chr5	26797059	GA	GG	GA	AA	AA	GG	GG	AA	AA	GG	AA	GG	GG	GG	GG	GG	AA	GA	AA	GG	GA	GA	AA	GA	GG	AA	GG	GA	GG	AA	GG	GG	GA	AA	AA	AA	GA	GA	GA	AA	GG	AA	GG	GA	GG	AA	AA
MeSNP119	Chr5	28230382	TT	CT	CT	TT	TT	CT	CC	TT	TT	CC	TT	CT	CT	TT	TT	CC	CC	CT	TT	CT	CT	CT	TT	CT	CT	TT	CT	CT	TT	TT	CT	CT	CT	TT	TT	TT	CC	CC	CT	TT	CT	TT	TT	CT	CT	CC	CC
MeSNP120	Chr6	12568938	TC	TC	CC	CC	CC	TC	CC	CC	CC	CC	CC	TC	TT	TT	TT	TC	CC	TC	CC	TT	TC	CC	CC	TC	TC	CC	TC	TC	TT	TC	TC	TC	CC	CC	CC	CC	TC	TT	TT	CC	TT	CC	TC	CC	CC	CC	TT
MeSNP121	Chr6	14159156	CT	CT	TT	CC	TT	CT	TT	TT	TT	TT	TT	TT	CC	CC	CC	CT	TT	CT	TT	CC	CT	TT	TT	CT	CT	TT	CT	CT	CC	TT	CT	TT	TT	CC	TT	TT	CT	CC	CC	CC	CC	TT	CC	TT	TT	TT	CC
MeSNP122	Chr6	16813603	TC	CC	CC	CC	CC	CC	CC	CC	CC	CC	CC	TC	TC	TC	CC	CC	CC	CC	CC	TC	TC	CC	CC	CC	CC	CC	CC	TC	TC	CC	TC	TC	CC	CC	CC	CC	TC	TT	TT	CC	CC	CC	TT	CC	CC	CC	TT
MeSNP123	Chr6	35866471	GC	CC	CC	CC	CC	CC	CC	CC	CC	CC	CC	GC	GC	CC	CC	CC	CC	CC	CC	GC	CC	CC	CC	CC	CC	CC	CC	CC	GC	CC	GC	GC	GC	CC	CC	CC	CC	CC	GG	CC	CC	CC	CC	GC	CC	CC	CC
MeSNP124	Chr6	28570230	CC	CC	CC	CC	CC	CC	CC	CC	CC	CC	CC	CC	CC	AC	CC	CC	CC	AC	CC	AC	AC	CC	CC	AC	CC	CC	AC	AC	AC	CC	CC	CC	CC	CC	CC	CC	CC	CC	AC	CC	CC	CC	AA	CC	CC	CC	AC
MeSNP125	Chr6	34980588	TC	TT	TT	TT	TC	TT	TT	TC	TC	TT	TT	TT	TT	CC	CC	TT	TT	CC	CC	TT	TT	TC	TC	CC	TC	TT	CC	CC	TC	CC	TC	TT	TT	TT	TC	TC	TC	TT	TC	TT	TT	TT	TT	TC	TC	TT	TC
MeSNP126	Chr7	21326763	AA	GG	AG	AA	AA	AA	GG	AA	AA	GG	AA	AG	GG	GG	GG	GG	AG	AG	AA	AG	AG	AG	AA	AG	GG	AA	AG	AG	GG	AA	AG	AG	AG	AA	AA	AA	AG	GG	AG	AA	AG	AA	GG	AA	AA	AG	GG
MeSNP127	Chr7	25490375	GG	GA	GG	GG	GG	GG	GG	GG	GG	GA	GG	GA	AA	GA	GG	GA	GG	GA	GG	GA	AA	GA	GG	GA	AA	GG	AA	GA	GA	GG	AA	GA	GG	GG	GG	GG	GG	AA	GG	GG	GG	GG	GG	GG	GA	GA	GA
MeSNP128	Chr8	1497709	GA	AA	GA	AA	AA	GG	GG	AA	AA	GG	AA	GG	GA	GG	GG	GG	GG	GG	AA	GG	GG	GA	AA	GG	GG	AA	GG	GG	GG	AA	GG	GA	GG	AA	AA	AA	AA	GG	GA	AA	GG	AA	GG	GA	GA	GG	GG
MeSNP129	Chr8	2989107	CA	CA	CA	CC	CC	CA	AA	CC	CC	AA	CC	CA	CA	AA	AA	AA	CA	CA	CC	AA	AA	CA	CC	CA	CC	CC	CC	CC	AA	CC	CC	AA	CA	CC	CC	CC	CC	CC	CA	CC	CA	CC	AA	CA	CC	CA	CC
MeSNP130	Chr8	8834365	GA	GG	GA	AA	AA	GG	GG	AA	AA	GG	AA	GG	GG	GG	GG	GG	GG	GG	AA	GG	GG	GA	AA	GG	GG	AA	GG	GG	GG	AA	GG	GG	GG	AA	AA	AA	GA	GG	GG	AA	GG	AA	GA	GA	GA	GG	GG
MeSNP131	Chr8	24087721	AG	AA	AG	GG	GG	AA	AA	GG	GG	AA	GG	AA	AA	AA	AA	AA	AA	AA	GG	AG	AA	AG	GG	AA	AA	GG	AA	AA	AA	GG	AA	AG	AA	GG	GG	GG	AG	AA	AA	GG	AA	AA	AA	AG	AA	AA	AA
MeSNP132	Chr8	26184976	TC	TC	TC	TT	TC	TC	CC	CC	CC	TC	TC	TC	TC	CC	CC	TT	TC	CC	CC	TT	CC	CC	TC	CC	TC	CC	CC	TC	TC	CC	TC	CC	TT	TT	TC	TC	TC	TT	TC	TT	CC	TT	CC	CC	TC	CC	TT
MeSNP133	Chr8	28940769	AT	AA	AT	TT	TT	AA	AA	TT	TT	AA	TT	AA	AA	AA	AT	AA	AA	AA	TT	AA	AA	AT	TT	AA	AA	TT	AA	AA	AA	TT	AA	AT	AA	TT	TT	TT	AT	AA	AA	TT	AA	TT	AA	AT	AA	AA	AA
MeSNP134	Chr8	31874843	GG	GA	GA	GG	GG	AA	AA	GG	GG	GA	GG	AA	GG	GA	GA	AA	AA	AA	GG	GG	GA	GG	GG	AA	AA	GG	AA	AA	GA	GG	AA	GA	AA	GG	GG	GG	GA	AA	AA	GG	AA	GG	GG	GA	GG	AA	AA
MeSNP135	Chr9	1182732	AA	AG	AA	AA	AA	AG	AG	AA	AA	AA	AA	GG	GG	AG	AA	AA	AG	AA	AA	AG	AG	AG	AA	AA	AA	AA	AA	AA	GG	AA	AA	AA	AA	AA	AA	AA	AG	AG	AG	AA	GG	AA	AG	AG	AG	GG	AG
MeSNP136	Chr9	14638840	NA	NA	NA	NA	NA	NA	CT	NA	NA	NA	NA	NA	NA	CT	NA	NA	NA	NA	CC	CC	NA	CC	CC	NA	NA	NA	NA	NA	NA	NA	CC	NA	NA	CC	CC	NA	NA	NA	NA	NA	NA	NA	NA	NA	NA	TT	NA
MeSNP137	Chr9	21606061	GG	GG	GA	AA	GG	AA	GA	GG	GG	AA	GG	GA	GG	GA	GA	AA	GA	GA	GG	GA	AA	GA	GG	GA	GG	GG	GA	GG	GA	GA	GG	GG	GA	AA	GG	GG	GG	GG	GG	AA	GA	AA	GA	GG	GG	GA	GG
MeSNP138	Chr9	23262695	CT	CT	CT	TT	TT	CT	CT	TT	TT	CC	TT	CC	CT	CC	CC	CC	CT	TT	TT	CC	CT	TT	TT	TT	CT	TT	CT	CT	CT	TT	CT	CT	CC	TT	TT	TT	TT	CT	TT	TT	CT	TT	CC	CT	TT	CC	CT
MeSNP139	Chr10	5007989	GA	AA	GA	GG	GG	AA	AA	GG	GG	AA	GA	AA	AA	GA	AA	AA	AA	AA	GG	AA	AA	GA	GG	AA	AA	GG	AA	AA	AA	GG	AA	AA	AA	GG	GG	GG	GA	AA	AA	GG	AA	GG	AA	GA	GA	AA	AA
MeSNP140	Chr10	6396698	GG	GG	GA	GG	GG	GA	AA	GG	GA	AA	GG	AA	GG	AA	AA	AA	AA	GA	GG	AA	AA	GA	GG	GA	GA	GA	AA	GA	GG	GA	AA	AA	AA	GG	GG	GG	GA	GA	GA	GG	GA	GG	GG	GA	GA	AA	GG
MeSNP141	Chr10	13346032	CT	TT	CT	CC	CC	TT	TT	CC	CC	TT	CT	TT	CT	TT	TT	CT	TT	TT	CC	TT	TT	CT	CC	TT	CT	CC	TT	TT	CC	CC	TT	TT	TT	CC	CC	CC	CC	CC	CT	CC	TT	CC	CC	CT	CT	TT	CT
MeSNP142	Chr1	1028867	TG	TG	TT	TT	TT	TG	TT	TT	TT	TT	TT	TT	TG	GG	GG	TT	TT	GG	TT	TG	TT	TT	TT	GG	TT	TT	TG	TG	TT	TT	TT	GG	TT	TT	TT	TT	TT	TT	TG	TT	TG	TT	TG	TG	TG	TT	TG
MeSNP143	Chr10	19619690	TA	TT	TA	TT	TT	AA	AA	TT	TT	AA	TT	AA	TA	TT	TA	TA	AA	TT	TT	AA	AA	TA	TT	TT	TA	TT	TA	TA	TT	TT	AA	TA	AA	TT	TT	TT	TA	AA	AA	TT	TA	TT	TT	TA	TA	AA	TT
MeSNP144	Chr10	22997058	CG	GG	CG	CC	CC	GG	GG	CC	CC	GG	CC	CG	CG	CC	CG	GG	CG	CC	CC	CG	GG	CG	CC	CC	GG	CC	CG	CG	CG	CC	GG	CG	GG	CC	CC	CC	CG	GG	CG	CC	CG	CC	CG	CC	GG	GG	CG
MeSNP145	Chr11	8918423	GA	AA	GA	GG	GG	AA	AA	GG	GG	GA	GA	AA	GA	GA	AA	AA	AA	AA	GG	GA	GA	GA	GG	AA	AA	GG	AA	AA	AA	GG	GA	GA	AA	GG	GG	GG	GA	AA	AA	GG	GA	GG	AA	GA	GA	AA	AA
MeSNP146	Chr11	10221469	AC	CC	AC	AA	AA	CC	CC	AA	AA	AC	AA	CC	AC	CC	AC	CC	AC	AC	AA	AC	AC	AC	AA	AC	AC	AA	AA	AA	CC	AA	AC	AA	CC	AA	AA	AA	AC	AC	AA	AA	AC	AA	CC	AA	AC	CC	AC
MeSNP147	Chr11	12408114	AG	AG	AG	AA	AA	GG	GG	AA	AA	AG	AA	GG	GG	GG	AG	AG	GG	GG	AA	AG	AG	AG	AA	GG	AA	AA	AG	AG	GG	AA	AG	AA	GG	AA	AA	AA	AG	GG	AG	AA	GG	AA	GG	AA	AG	GG	AG
MeSNP148	Chr11	15121741	AA	AG	AG	AA	AA	AG	AG	AA	AA	AA	AA	AG	GG	GG	GG	AG	GG	GG	AA	AG	AG	AG	AA	AG	GG	AA	GG	GG	GG	AA	AG	GG	AG	AA	AA	AA	AG	GG	GG	AA	GG	AA	GG	AG	GG	GG	GG
MeSNP149	Chr11	18565623	AG	AA	AG	AA	AA	GG	GG	AA	AA	AA	AA	GG	AA	GG	GG	AG	GG	AG	AA	AG	AG	AG	AA	AG	GG	AA	AG	AG	GG	AA	GG	GG	GG	AA	AA	AA	AG	AG	GG	AA	AG	AA	GG	AG	AG	GG	AG
MeSNP150	Chr11	20770253	CC	CC	CC	TT	CC	CC	CC	TC	CC	CC	TC	CC	CC	CC	CC	CC	CC	TC	TT	TT	CC	TC	TC	TC	CC	CC	TC	TC	CC	TC	CC	CC	CC	TT	TC	CC	CC	CC	TT	TT	TC	CC	CC	TT	TC	CC	TC
MeSNP151	Chr11	23316139	GA	AA	GA	GG	GG	AA	AA	GG	GG	GA	GG	AA	AA	AA	AA	GA	AA	AA	GG	GA	AA	GA	GG	AA	AA	GG	AA	AA	GA	GG	AA	AA	AA	GG	GG	GG	GA	AA	GG	GG	AA	GG	AA	GG	GG	AA	AA
MeSNP152	Chr11	30412972	CT	TT	CT	CC	CC	TT	TT	CC	CC	TT	CC	TT	TT	TT	CT	TT	TT	TT	CC	CC	TT	CT	CC	TT	TT	CC	TT	TT	CC	CC	TT	CT	CT	CC	CC	CC	CT	TT	CC	CC	TT	CC	CT	CT	CC	TT	TT
MeSNP153	Chr11	30655566	GG	TT	TG	GG	GG	TT	TT	GG	GG	TT	GG	TG	TT	TG	TG	TT	GG	GG	GG	GG	TG	GG	GG	TG	TG	GG	GG	TG	TG	GG	GG	TT	TT	GG	GG	GG	TG	TT	TT	GG	TT	GG	GG	GG	GG	TG	GG
MeSNP154	Chr12	12366462	CC	CC	CA	CC	CC	AA	AA	CC	CC	AA	CC	CC	CC	AA	AA	CC	CA	AA	CC	AA	AA	CA	CC	CA	AA	CC	AA	AA	AA	CC	AA	AA	AA	CC	CC	CC	CA	AA	AA	CC	AA	CC	AA	CA	CA	AA	AA
MeSNP155	Chr12	12427655	TC	CC	TC	TT	TT	CC	CC	TT	TT	CC	TT	TC	CC	TC	TC	CC	CC	CC	TT	TC	CC	TC	TT	CC	CC	TT	CC	CC	TC	TT	CC	TC	CC	TT	TT	TT	TC	CC	CC	TT	CC	TT	CC	TC	TC	CC	CC
MeSNP156	Chr12	14987449	AG	GG	AG	AA	AA	GG	GG	AA	AA	GG	AA	AG	GG	AG	AG	GG	GG	GG	AA	AG	GG	AG	AA	GG	GG	AA	GG	GG	AA	AA	GG	GG	GG	AA	AA	AA	AG	GG	GG	AA	GG	AA	AG	AG	AG	GG	GG
MeSNP157	Chr12	26048604	GA	AA	GA	GG	GG	GA	GA	GG	GG	GA	GG	AA	AA	AA	GA	GA	GG	GA	GG	AA	GA	GG	GG	GA	AA	GG	AA	AA	AA	GG	AA	GA	GA	GG	GG	GG	GA	AA	AA	GG	AA	GG	AA	GA	GA	GA	AA
MeSNP158	Chr12	24975619	CC	CA	CA	CC	CC	CA	CA	CC	CC	AA	CC	CA	CA	CC	CA	CA	CA	CC	CC	CA	CA	CA	CC	CC	CC	CC	CC	CC	AA	CC	CC	CA	AA	CC	CC	CC	CA	AA	AA	CC	AA	CC	CC	CC	AA	AA	CC
MeSNP159	Chr1	14795200	AA	AA	AA	AA	AA	AA	AA	AA	AA	AA	AA	AA	AA	AA	AA	AA	AA	AA	AA	AA	AA	AA	AA	AA	AT	AA	AT	AT	AA	AA	AT	TT	AA	AA	AA	AA	AA	AA	AA	AA	AA	AA	AA	AA	AA	AA	AA
MeSNP160	Chr10	20188819	GG	GG	GG	GG	GG	GG	GG	GG	GG	GG	GG	GG	GG	GG	GG	GG	GG	GG	GG	GG	GG	GG	GG	GG	GG	GG	GG	GG	GG	GG	GG	GG	GG	GG	GG	GG	GG	GG	GG	GG	GG	GG	GG	GG	GG	GG	GG
MeSNP161	Chr12	17582662	AA	AA	AA	AA	AA	AA	AA	AA	AA	AA	AA	AA	AA	AA	AA	AA	AA	AA	AA	AA	AA	AA	AA	AA	AA	AA	AA	AA	AA	AA	AA	AA	AA	AA	AA	AA	AA	AA	AA	AA	AA	AA	AA	AA	AA	AA	AA
MeSNP162	Chr3	23100185	AA	AA	AA	AA	AA	AA	AA	AA	AA	AA	AA	AA	AA	AA	AA	AA	AA	AA	AA	AA	AA	AA	AA	AA	AA	AA	AA	AA	AA	AA	AA	AA	AA	AA	AA	AA	AA	AA	AA	AA	AA	AA	AA	AA	AA	AA	AA
MeSNP163	Chr4	32801844	CC	CC	CC	CC	CC	CC	CC	CC	CC	CC	CC	CC	CC	CC	CC	CC	CC	CC	CC	CC	CC	CC	CC	CC	CC	CC	CC	CC	CC	CC	CC	CC	CC	CC	CC	CC	CC	CC	CC	CC	CC	CC	CC	CC	CC	CC	CC
MeSNP164	Chr9	17418917	CC	CC	CC	CC	CC	CC	CC	CC	CC	CC	CC	CC	CC	CC	CC	CC	CC	CC	CC	CC	CC	CC	CC	CC	CC	CC	CC	CC	CC	CC	CC	CC	CC	CC	CC	CC	CC	CC	CC	CC	CC	CC	CC	CC	CC	CC	CC
MeSSR001	Chr1	860950-861098	(TTC)6	(TTC)6	(TTC)8/(TTC)6	(TTC)6	(TTC)8/(TTC)6	(TTC)8	(TTC)8	(TTC)6	(TTC)6	(TTC)8	(TTC)8	(TTC)6	(TTC)8	(TTC)6	(TTC)8/(TTC)6	(TTC)6	(TTC)6	(TTC)6	(TTC)6	(TTC)8/(TTC)6	(TTC)8	(TTC)6	(TTC)6	(TTC)8/(TTC)6	(TTC)8	(TTC)6/(TTC)8	(TTC)6	(TTC)8	(TTC)6	(TTC)6	(TTC)6	(TTC)8	(TTC)6	(TTC)6	(TTC)6	(TTC)8	(TTC)8	(TTC)8	(TTC)6	(TTC)6	(TTC)6	(TTC)8	(TTC)6	(TTC)8	(TTC)8/(TTC)6	(TTC)8/(TTC)6	(TTC)6
MeSSR002	Chr1	1487316-1487339	(TTC)12	(TTC)12	(TTC)8/(TTC)12	(TTC)12	(TTC)8	(TTC)8	(TTC)8	(TTC)12	(TTC)8/(TTC)12	(TTC)8	(TTC)8	(TTC)12	(TTC)8	(TTC)12	(TTC)8/(TTC)7	(TTC)12	(TTC)12	(TTC)12	(TTC)8/(TTC)12	(TTC)8	(TTC)8	(TTC)12	(TTC)12	(TTC)8/(TTC)12	(TTC)8	(TTC)8	(TTC)7/(TTC)12	(TTC)8	(TTC)8/(TTC)12	(TTC)12	(TTC)8/(TTC)12	(TTC)8	(TTC)12	(TTC)12	(TTC)12	(TTC)8	(TTC)8	(TTC)8	(TTC)8	(TTC)7/(TTC)12	(TTC)8/(TTC)12	(TTC)8	(TTC)12	(TTC)8	(TTC)12/(TTC)8	(TTC)8	(TTC)12
MeSSR003	Chr1	1846579-1846867	(AAG)7	(AAG)7	(AAG)7/(AAG)11	(AAG)7	(AAG)11/(AAG)7	(AAG)11	(AAG)11	(AAG)7	(AAG)11/(AAG)7	(AAG)11	(AAG)11	(AAG)7	(AAG)11	(AAG)7	(AAG)11/(AAG)7	(AAG)7	(AAG)7	(AAG)7	(AAG)11/(AAG)7	(AAG)11	(AAG)11	(AAG)11/(AAG)7	(AAG)7	(AAG)11/(AAG)7	(AAG)11	(AAG)11	(AAG)7/(AAG)11	(AAG)11	(AAG)11	(AAG)7/(AAG)11	(AAG)7/(AAG)11	(AAG)11	(AAG)11	(AAG)7	(AAG)7	(AAG)11	(AAG)11	(AAG)11	(AAG)11/(AAG)7	(AAG)7	(AAG)11/(AAG)7	(AAG)11	(AAG)7/(AAG)11	(AAG)11	(AAG)11/(AAG)7	(AAG)11	(AAG)7
MeSSR004	Chr1	1847398-1847413	(ATTT)2/(ATTT)4	(ATTT)2	(ATTT)4	(ATTT)4	(ATTT)4	(ATTT)4	(ATTT)4	(ATTT)4/(ATTT)2	(ATTT)2/(ATTT)4	(ATTT)4	(ATTT)4	(ATTT)2/(ATTT)4	(ATTT)4	(ATTT)4	(ATTT)2/(ATTT)4	(ATTT)4	(ATTT)2/(ATTT)4	(ATTT)4	(ATTT)4/(ATTT)2	(ATTT)4	(ATTT)4	(ATTT)4	(ATTT)2	(ATTT)4	(ATTT)4	(ATTT)4	(ATTT)2	(ATTT)4	(ATTT)2/(ATTT)4	(ATTT)2	(ATTT)4	(ATTT)4	(ATTT)2/(ATTT)4	(ATTT)4	(ATTT)2	(ATTT)4	(ATTT)4	(ATTT)4	(ATTT)4	(ATTT)2	(ATTT)2	(ATTT)4	(ATTT)2	(ATTT)4	(ATTT)4/(ATTT)2	(ATTT)4	(ATTT)2
MeSSR005	Chr1	5034439-5034462	(AAC)8	(AAC)8	(AAC)8	(AAC)8	(AAC)9/(AAC)8	(AAC)8	NA	(AAC)8	(AAC)8	NA	(AAC)8	(AAC)8	(AAC)8/(AAC)7	(AAC)8	(AAC)8	(AAC)8	(AAC)8	NA	(AAC)8	(AAC)7/(AAC)8	(AAC)8/(AAC)7	(AAC)7/(AAC)8	(AAC)7/(AAC)8	(AAC)8	(AAC)8	(AAC)8/(AAC)7	(AAC)8	(AAC)8/(AAC)7	(AAC)7/(AAC)8	(AAC)8	(AAC)8/(AAC)7	(AAC)7/(AAC)8	(AAC)8	(AAC)8	(AAC)8	NA	NA	NA	NA	NA	(AAC)8	(AAC)8	NA	NA	(AAC)8	(AAC)8	(AAC)8
MeSSR006	Chr1	22317141-22317160	NA	(TATTT)4	NA	NA	NA	NA	NA	NA	NA	NA	NA	NA	NA	(TATTT)4	(TATTT)4	NA	NA	NA	NA	NA	NA	(TATTT)4	NA	NA	NA	(TATTT)5	NA	NA	NA	(TATTT)4	NA	NA	NA	NA	NA	(TATTT)3	NA	NA	(TATTT)4	NA	(TATTT)4	NA	NA	NA	(TATTT)4	NA	NA
MeSSR007	Chr1	27032385-27032594	NA	NA	(TCT)5	NA	NA	(TCT)7	NA	NA	NA	(TCT)5	NA	NA	(TCT)7	NA	(TCT)5	NA	NA	(TCT)7	NA	NA	NA	NA	NA	NA	NA	NA	NA	NA	NA	NA	NA	NA	NA	NA	NA	NA	NA	(TCT)7	NA	NA	(TCT)14	NA	NA	NA	NA	NA	NA
MeSSR008	Chr1	30648719-30648745	(AAC)9	(AAC)9	(AAC)5/(AAC)9	(AAC)9	(AAC)5/(AAC)9	(AAC)5	(AAC)5	(AAC)9	(AAC)9	(AAC)5	(AAC)5	(AAC)9	(AAC)5	(AAC)9	(AAC)9	(AAC)9	(AAC)9	(AAC)9	(AAC)9	(AAC)9	(AAC)5	(AAC)9	(AAC)9	(AAC)5/(AAC)9	(AAC)5	(AAC)9	(AAC)9	(AAC)5	(AAC)9	(AAC)9	(AAC)9	(AAC)5	(AAC)9	(AAC)9	(AAC)9	(AAC)5	(AAC)5	(AAC)5	NA	(AAC)9	(AAC)9	(AAC)5	(AAC)9	(AAC)5	(AAC)5/(AAC)9	(AAC)5/(AAC)9	(AAC)9
MeSSR009	Chr1	31181374-31181388	(AAT)5	(AAT)5	(AAT)2g(ATA)2	(AAT)5	(AAT)5	(AAT)5	(AAT)2g(ATA)2	(AAT)5/(AAT)3	(AAT)5	(AAT)2g(ATA)2/(AAT)5	(AAT)2g(ATA)2/(AAT)5	(AAT)5	(AAT)2g(ATA)2/(AAT)5	(AAT)5	(AAT)5	(AAT)5	(AAT)5	(AAT)5	(AAT)5	(AAT)5	(AAT)5	(AAT)5	(AAT)3/(AAT)5	(AAT)5	(AAT)5	(AAT)5	(AAT)5	(AAT)2g(ATA)2/(AAT)5	(AAT)5	(AAT)5	(AAT)5	(AAT)5	(AAT)5	(AAT)3	(AAT)5/(AAT)2g(ATA)2	(AAT)5	(AAT)2g(ATA)2/(AAT)5	(AAT)5/(AAT)2g(ATA)2	(AAT)5	(AAT)5	(AAT)5	(AAT)5	(AAT)5	(AAT)5	(AAT)5/(AAT)3	(AAT)5	(AAT)5
MeSSR010	Chr2	826818-826847	(TCC)12	(TCC)12	(TCC)10/(TCC)12	(TCC)12/(TCC)10	(TCC)10	(TCC)10	(TCC)10	(TCC)12	(TCC)12	(TCC)10	(TCC)10	(TCC)12	(TCC)10	(TCC)12	(TCC)12	(TCC)12	(TCC)9/(TCC)12	(TCC)12/(TCC)10	(TCC)12	(TCC)10/(TCC)12	(TCC)10	(TCC)12	(TCC)11/(TCC)12	(TCC)10/(TCC)12	(TCC)10	(TCC)10/(TCC)12	(TCC)12/(TCC)13	(TCC)10	(TCC)12	(TCC)12	(TCC)12	(TCC)10	(TCC)12	(TCC)9/(TCC)12	(TCC)12	(TCC)10	(TCC)10	(TCC)10	(TCC)7/(TCC)8	(TCC)10	(TCC)12	(TCC)10	(TCC)10/(TCC)12	(TCC)10	(TCC)10/(TCC)12	(TCC)12	(TCC)12
MeSSR011	Chr2	983582-983599	(CGG)7	(CGG)7	(CGG)6	(CGG)7/(CGG)6	(CGG)6/(CGG)7	(CGG)5/(CGG)6	(CGG)6/(CGG)3	(CGG)7	(CGG)7	(CGG)6	(CGG)6	(CGG)7/(CGG)6	(CGG)6	(CGG)7	(CGG)7	(CGG)7	(CGG)5	(CGG)6	(CGG)7	(CGG)6/(CGG)7	(CGG)6	(CGG)7	(CGG)7/(CGG)5	(CGG)6/(CGG)7	(CGG)6	(CGG)7/(CGG)6	(CGG)7	(CGG)6	(CGG)7	(CGG)7	(CGG)7	(CGG)6	(CGG)7	(CGG)5/(CGG)7	(CGG)7	(CGG)6/(CGG)5	(CGG)6	(CGG)6	(CGG)6	(CGG)6	(CGG)7	(CGG)6/(CGG)5	(CGG)6/(CGG)7	(CGG)6	(CGG)6/(CGG)7	(CGG)7	(CGG)7
MeSSR012	Chr2	3081533-3081830	(CAA)4/(CAA)7	(CAA)7	(CAA)5/(CAA)7	(CAA)7	(CAA)5/(CAA)7	(CAA)5	(CAA)5	(CAA)7	(CAA)7	(CAA)5	(CAA)5	(CAA)7	(CAA)5	(CAA)7	(CAA)7	(CAA)7	(CAA)7/(CAA)4	(CAA)7	(CAA)7	(CAA)7/(CAA)5	(CAA)5	(CAA)7/(CAA)4	(CAA)7/(CAA)5	(CAA)5/(CAA)7	(CAA)5	(CAA)5/(CAA)7	(CAA)7	(CAA)5	(CAA)7	(CAA)5/(CAA)7	(CAA)7	(CAA)5	(CAA)7	(CAA)4	(CAA)7	(CAA)5	(CAA)5	(CAA)5	(CAA)5	(CAA)5	(CAA)7/(CAA)5	(CAA)5	(CAA)7/(CAA)5	(CAA)5	(CAA)5/(CAA)7	(CAA)7	(CAA)7
MeSSR013	Chr2	3081947-3081988	(AGA)15/(AGA)10	(AGA)13/(AGA)14	(AGA)15	(AGA)14	(AGA)14/(AGA)10	(AGA)10	(AGA)10	(AGA)14	(AGA)14	(AGA)10	(AGA)10	(AGA)15/(AGA)14	(AGA)10	(AGA)14	(AGA)14	(AGA)15	(AGA)15/(AGA)13	NA	(AGA)14	(AGA)13/(AGA)14	(AGA)10	(AGA)15	(AGA)14/(AGA)15	(AGA)14/(AGA)10	(AGA)10	(AGA)13	(AGA)14	(AGA)10	(AGA)13	(AGA)10/(AGA)14	(AGA)15/(AGA)14	(AGA)10	(AGA)14	(AGA)14/(AGA)15	(AGA)15	(AGA)10	(AGA)10	(AGA)10	(AGA)14	(AGA)14	(AGA)14	(AGA)10	(AGA)14	(AGA)10	(AGA)10/(AGA)15	(AGA)13	(AGA)14
MeSSR014	Chr2	7135410-7135536	(AGCAG)4(AG)2c(AG)2/(AGCAG)5(AG)2c(AG)2c(AG)2	(AGCAG)5(AG)2c(AG)2c(AG)2/(AGCAG)4(AG)2c(AG)2	(AGCAG)5(AG)2c(AG)2c(AG)2/(AGCAG)6(AG)2c(AG)2c(AG)2	(AGCAG)5(AG)2c(AG)2c(AG)2/(AGCAG)4(AG)2c(AG)2	(AGCAG)6(AG)2c(AG)2c(AG)2/(AGCAG)5(AG)2c(AG)2c(AG)2	(AGCAG)6(AG)2c(AG)2c(AG)2	(AGCAG)6(AG)2c(AG)2c(AG)2	(AGCAG)5(AG)2c(AG)2c(AG)2/(AGCAG)4(AG)2c(AG)2	(AGCAG)4(AG)2c(AG)2/(AGCAG)5(AG)2c(AG)2c(AG)2	(AGCAG)6(AG)2c(AG)2c(AG)2	(AGCAG)6(AG)2c(AG)2c(AG)2	(AGCAG)5(AG)2c(AG)2c(AG)2	(AGCAG)6(AG)2c(AG)2c(AG)2/(AGCAG)5(AG)2c(AG)2c(AG)2	(AGCAG)5(AG)2c(AG)2c(AG)2/(AGCAG)4(AG)2c(AG)2	(AGCAG)5(AG)2c(AG)2c(AG)2/(AGCAG)4(AG)2c(AG)2	(AGCAG)5(AG)2c(AG)2c(AG)2/(AGCAG)4(AG)2c(AG)2	(AGCAG)4(AG)2c(AG)2	(AGCAG)5(AG)2c(AG)2c(AG)2/(AGCAG)6(AG)2c(AG)2c(AG)2	(AGCAG)4(AG)2c(AG)2	(AGCAG)4(AG)2c(AG)2/(AGCAG)5(AG)2c(AG)2c(AG)2	(AGCAG)6(AG)2c(AG)2c(AG)2	(AGCAG)5(AG)2c(AG)2c(AG)2	(AGCAG)5(AG)2c(AG)2c(AG)2/(AGCAG)4(AG)2c(AG)2	(AGCAG)4(AG)2c(AG)2/(AGCAG)6(AG)2c(AG)2c(AG)2	(AGCAG)6(AG)2c(AG)2c(AG)2	(AGCAG)4(AG)2c(AG)2/(AGCAG)5(AG)2c(AG)2c(AG)2	(AGCAG)4(AG)2c(AG)2	(AGCAG)6(AG)2c(AG)2c(AG)2	(AGCAG)4(AG)2c(AG)2	(AGCAG)5(AG)2c(AG)2c(AG)2/(AGCAG)4(AG)2c(AG)2	(AGCAG)5(AG)2c(AG)2c(AG)2/(AGCAG)4(AG)2c(AG)2	(AGCAG)6(AG)2c(AG)2c(AG)2	(AGCAG)4(AG)2c(AG)2/(AGCAG)5(AG)2c(AG)2c(AG)2	(AGCAG)4(AG)2c(AG)2/(AGCAG)5(AG)2c(AG)2c(AG)2	(AGCAG)5(AG)2c(AG)2c(AG)2/(AGCAG)4(AG)2c(AG)2	(AGCAG)6(AG)2c(AG)2c(AG)2	(AGCAG)6(AG)2c(AG)2c(AG)2	(AGCAG)6(AG)2c(AG)2c(AG)2	(AGCAG)4(AG)2c(AG)2	(AGCAG)4(AG)2c(AG)2	(AGCAG)5(AG)2c(AG)2c(AG)2/(AGCAG)4(AG)2c(AG)2	(AGCAG)6(AG)2c(AG)2c(AG)2	(AGCAG)4(AG)2c(AG)2	(AGCAG)6(AG)2c(AG)2c(AG)2	(AGCAG)6(AG)2c(AG)2c(AG)2/(AGCAG)5(AG)2c(AG)2c(AG)2	(AGCAG)5(AG)2c(AG)2c(AG)2/(AGCAG)6(AG)2c(AG)2c(AG)2	(AGCAG)4(AG)2c(AG)2/(AGCAG)5(AG)2c(AG)2c(AG)2
MeSSR015	Chr2	14365544-14365567	(ATAA)6/(ATAA)5	(ATAA)6	(ATAA)6	(ATAA)6	(ATAA)6	(ATAA)6	(ATAA)6	(ATAA)6	(ATAA)6	(ATAA)6	(ATAA)6	(ATAA)6	(ATAA)6	(ATAA)6	(ATAA)6	(ATAA)6	(ATAA)6	(ATAA)6	(ATAA)6	(ATAA)6	(ATAA)6	(ATAA)8/(ATAA)6	(ATAA)6	(ATAA)6	(ATAA)6	(ATAA)6	(ATAA)6	(ATAA)6	(ATAA)6	(ATAA)6	(ATAA)6	(ATAA)6	(ATAA)6	(ATAA)6	(ATAA)6	(ATAA)6	(ATAA)6	(ATAA)6	(ATAA)6	(ATAA)6	(ATAA)6	(ATAA)6	(ATAA)6	(ATAA)6	(ATAA)6	(ATAA)6	(ATAA)6
MeSSR016	Chr2	17414776-17414795	(TTCC)5	(TTCC)5	(TTCC)5	(TTCC)5	(TTCC)5	(TTCC)5	(TTCC)5	(TTCC)5	(TTCC)5	(TTCC)5	(TTCC)5	(TTCC)5	(TTCC)5	(TTCC)5	(TTCC)5	(TTCC)5	(TTCC)5	(TTCC)5	(TTCC)5	(TTCC)5	(TTCC)5	(TTCC)5	(TTCC)5/(TTCC)6	(TTCC)5	(TTCC)5	(TTCC)5	(TTCC)5	(TTCC)5	(TTCC)5	(TTCC)5/(TTCC)6	(TTCC)5	(TTCC)5	(TTCC)5	(TTCC)5	(TTCC)5	(TTCC)5	(TTCC)5	(TTCC)5	(TTCC)5	(TTCC)5	(TTCC)5/(TTCC)7	(TTCC)5	(TTCC)5	(TTCC)5	(TTCC)5	(TTCC)5	(TTCC)5
MeSSR017	Chr2	21884236-21884259	(TTC)8	(TTC)6/(TTC)11	(TTC)6	(TTC)6/(TTC)8	(TTC)6	(TTC)6	(TTC)6	(TTC)6	(TTC)6	(TTC)6	(TTC)6	(TTC)6	(TTC)6	(TTC)6	(TTC)8	(TTC)6	(TTC)12	(TTC)6	(TTC)6	(TTC)6	(TTC)6	(TTC)8	(TTC)8	(TTC)6	(TTC)6	(TTC)6	(TTC)6/(TTC)11	(TTC)6	(TTC)11/(TTC)6	(TTC)8	(TTC)8	(TTC)6	(TTC)11/(TTC)6	(TTC)6	(TTC)11/(TTC)6	(TTC)6	(TTC)6	(TTC)6	(TTC)6	(TTC)11/(TTC)6	(TTC)11/(TTC)6	(TTC)6	(TTC)11/(TTC)6	(TTC)6	(TTC)6	(TTC)6	(TTC)11/(TTC)6
MeSSR018	Chr3	200620-200792	(TAT)6	(TAT)5	(TAT)5/(TAT)6	(TAT)6	(TAT)5/(TAT)6	(TAT)6	(TAT)6	(TAT)5	(TAT)5/(TAT)6	(TAT)6	(TAT)6	(TAT)5	(TAT)6	(TAT)5	(TAT)6/(TAT)7	(TAT)5	(TAT)5	(TAT)5	(TAT)6/(TAT)5	(TAT)6/(TAT)8	(TAT)6	(TAT)6	(TAT)5	(TAT)6/(TAT)5	(TAT)6	(TAT)6/(TAT)8	(TAT)6/(TAT)7	(TAT)6	(TAT)7	(TAT)6/(TAT)7	(TAT)6	(TAT)6	(TAT)5	(TAT)8	(TAT)7/(TAT)6	(TAT)6	(TAT)6	(TAT)6	NA	(TAT)5	(TAT)6/(TAT)7	(TAT)6	(TAT)5	(TAT)6	(TAT)6	(TAT)5/(TAT)6	(TAT)5
MeSSR019	Chr3	2173376-2173402	(AAG)8	(TTC)6	(TTC)6/(TTC)10	(TTC)6	(TTC)6	(TTC)6	(TTC)6	(TTC)6	(TTC)6/(TTC)10	(TTC)6	(TTC)6	(TTC)7/(TTC)6	(TTC)6	(TTC)6	(TTC)6/(TTC)10	(TTC)7	(TTC)7/(AAG)8	(TTC)6/(AAG)8	(TTC)6/(TTC)10	(TTC)6/(TTC)7	(TTC)6	(TTC)10	(TTC)6/(TTC)10	(TTC)6	(TTC)6	(TTC)7/(TTC)6	(TTC)6/(TTC)10	(TTC)6	(TTC)6/(TTC)7	(AAG)8/(TTC)6	(AAG)8/(TTC)10	(TTC)6	(TTC)6/(TTC)10	(TTC)10/(TTC)7	(TTC)6/(TTC)10	(TTC)6	(TTC)6	(TTC)6	(TTC)6	(TTC)10	(TTC)10/(AAG)8	(TTC)6	(TTC)7/(TTC)10	(TTC)6	(TTC)6	(TTC)6	(TTC)6
MeSSR020	Chr3	7799025-7799042	(TCTTCA)4	(TCTTCA)4	(TCTTCA)4	(TCTTCA)4	(TCTTCA)3/(TCTTCA)4	(TCTTCA)3	(TCTTCA)3	(TCTTCA)4	(TCTTCA)4	(TCTTCA)3	(TCTTCA)3	(TCTTCA)4	(TCTTCA)3/(TCTTCA)4	(TCTTCA)4	(TCTTCA)4	(TCTTCA)4	(TCTTCA)4	(TCTTCA)4	(TCTTCA)4	(TCTTCA)4	(TCTTCA)3	(TCTTCA)4	(TCTTCA)3	(TCTTCA)3/(TCTTCA)4	(TCTTCA)3	(TCTTCA)6/(TCTTCA)4	(TCTTCA)4	(TCTTCA)3	(TCTTCA)4	(TCTTCA)4	(TCTTCA)4	(TCTTCA)3	(TCTTCA)4	(TCTTCA)3/(TCTTCA)4	(TCTTCA)4	(TCTTCA)3	(TCTTCA)3	(TCTTCA)3	(TCTTCA)4	(TCTTCA)4	(TCTTCA)4/(TCTTCA)3	(TCTTCA)3	(TCTTCA)4/(TCTTCA)6	(TCTTCA)3	(TCTTCA)3	(TCTTCA)3/(TCTTCA)4	(TCTTCA)4
MeSSR021	Chr3	24529267-24529549	(GGA)6	(GGA)6	(GGA)9	NA	(GGA)6	(GGA)9	(GGA)11/(GGA)9	(GGA)6	(GGA)6	(GGA)11	(GGA)9	(GGA)9/(GGA)6	(GGA)9/(GGA)10	(GGA)6	(GGA)6/(GGA)9	(GGA)9	(GGA)9	(GGA)6	(GGA)6	(GGA)6	(GGA)11	(GGA)6	(GGA)6/(GGA)9	(GGA)11/(GGA)6	(GGA)11/(GGA)10	NA	(GGA)6	(GGA)11/(GGA)9	(GGA)6	(GGA)6	(GGA)6	(GGA)11	(GGA)6	(GGA)9/(GGA)6	(GGA)6/(GGA)2ggg(GGA)3	(GGA)9	(GGA)9/(GGA)11	(GGA)9/(GGA)11	(GGT)3(GGA)2	(GGA)6	NA	(GGA)9	(GGA)9/(GGA)6	(GGA)9	(GGA)11	(GGA)6/(GGA)11	(GGA)6
MeSSR022	Chr3	26234120-26234152	(AAG)10/(AAG)11	(AAG)10	(AAG)10/(AAG)11	(AAG)9	(AAG)10/(AAG)11	(AAG)10	(AAG)10	(AAG)10/(AAG)11	(AAG)11	(AAG)10	(AAG)10	(AAG)10	(AAG)10	(AAG)10	(AAG)9/(AAG)11	(AAG)10	(AAG)10	(AAG)10/(AAG)11	(AAG)10/(AAG)11	(AAG)10/(AAG)11	(AAG)10	(AAG)10/(AAG)11	(AAG)10/(AAG)9	(AAG)10	(AAG)10	(AAG)11	(AAG)11	(AAG)10	(AAG)11	(AAG)10/(AAG)11	(AAG)10	(AAG)10	(AAG)11	(AAG)9/(AAG)11	(AAG)10	(AAG)10	(AAG)10	(AAG)10	NA	(AAG)11	(AAG)11/(AAG)10	(AAG)10	(AAG)10/(AAG)11	(AAG)10	(AAG)10	(AAG)10/(AAG)11	(AAG)10/(AAG)11
MeSSR023	Chr3	28426932-28426961	(GAA)9/(GAA)16	(GAA)10/(GAA)9	(GAA)10	(GAA)16	(GAA)10	(GAA)10	(GAA)10	(GAA)10	(GAA)10	(GAA)10	(GAA)10	(GAA)10	(GAA)10	(GAA)10	(GAA)16	(GAA)9	(GAA)9	(GAA)10/(GAA)9	(GAA)10	(GAA)10	(GAA)10	(GAA)9/(GAA)16	(GAA)18	(GAA)10/(GAA)9	(GAA)10	(GAA)10	(GAA)16	(GAA)10	(GAA)10/(GAA)16	(GAA)19/(GAA)20	(GAA)9	(GAA)10	(GAA)16/(GAA)19	(GAA)9	(GAA)20/(GAA)18	(GAA)10	(GAA)10	(GAA)10	NA	(GAA)16	(GAA)9	(GAA)10	(GAA)10/(GAA)16	(GAA)10	(GAA)9/(GAA)10	(GAA)10/(GAA)9	(GAA)10
MeSSR024	Chr3	28758481-28758501	(AAG)7	(AAG)7	(AAG)6/(AAG)7	(AAG)7	(AAG)6/(AAG)7	(AAG)6	(AAG)6	(AAG)7	(AAG)7	(AAG)6	(AAG)6	(AAG)6/(AAG)7	(AAG)6	(AAG)7	(AAG)7/(AAG)9	(AAG)7	(AAG)7	(AAG)7	(AAG)7	(AAG)6/(AAG)7	(AAG)6	(AAG)7	(AAG)8/(AAG)7	(AAG)6/(AAG)7	(AAG)6	(AAG)7/(AAG)6	(AAG)7	(AAG)6	(AAG)7	(AAG)7	(AAG)7	(AAG)6	(AAG)7	(AAG)7	(AAG)7	(AAG)6	(AAG)6	(AAG)6	(AAG)7/(AAG)6	(AAG)7	(AAG)7	(AAG)6	(AAG)7	(AAG)6	(AAG)6/(AAG)7	(AAG)7/(AAG)6	(AAG)7
MeSSR025	Chr3	29149674-29149694	(TCT)7/(TCT)5	(TCT)8/(TCT)7	(TCT)8	(TCT)7	(TCT)8	(TCT)8	(TCT)8	(TCT)8	(TCT)8/(TCT)7	(TCT)8	(TCT)8	(TCT)8/(TCT)7	(TCT)8/(TCT)5	(TCT)7/(TCT)8	(TCT)7/(TCT)8	(TCT)7	(TCT)7	NA	(TCT)8/(TCT)7	(TCT)5/(TCT)8	(TCT)8	(TCT)7	(TCT)7	(TCT)8/(TCT)7	(TCT)8	(TCT)5/(TCT)8	(TCT)7	(TCT)8	(TCT)5/(TCT)7	(TCT)8	(TCT)7	(TCT)8	(TCT)7/(TCT)8	(TCT)7	(TCT)8/(TCT)7	(TCT)8	(TCT)8	(TCT)8	(TTC)4	(TCT)7	(TCT)8	(TCT)8	(TCT)8	(TCT)8	(TCT)7/(TCT)8	(TCT)8/(TCT)7	(TCT)8
MeSSR026	Chr4	1019871-1019970	(GAA)12	(GAA)9	(GAA)11	(GAA)10	(GAA)9	(GAA)9	(GAA)9	(GAA)9	(GAA)9	(GAA)9	(GAA)10/(GAA)9	(GAA)12	(GAA)9	(GAA)12	(GAA)12	(GAA)12	(GAA)12	(GAA)12/(GAA)9	(GAA)12	(GAA)12	(GAA)9	(GAA)12	(GAA)12	(GAA)9	(GAA)9	(GAA)11	(GAA)12	(GAA)10/(GAA)9	(GAA)12/(GAA)11	(GAA)12	(GAA)12	(GAA)9	(GAA)12	(GAA)12	(GAA)12	(GAA)9	(GAA)10/(GAA)9	(GAA)9	(GAA)12	(GAA)12	(GAA)12	(GAA)9	(GAA)12	(GAA)9	(GAA)9	(GAA)12/(GAA)10	(GAA)12
MeSSR027	Chr4	3594731-3594745	(TTA)8	(TTA)7/(TTA)8	(TTA)5	(TTA)7	(TTA)5	(TTA)5	(TTA)5/(TTA)8	(TTA)7	(TTA)7	(TTA)5	(TTA)5	(TTA)7	(TTA)5	(TTA)7	(TTA)7	(TTA)7	(TTA)7/(TTA)8	(TTA)7	(TTA)7	(TTA)7	(TTA)5	(TTA)7	(TTA)5	(TTA)5	(TTA)5	(TTA)7	(TTA)8	(TTA)5	(TTA)7/(TTA)8	(TTA)8	(TTA)8	(TTA)5	(TTA)8/(TTA)7	(TTA)5	(TTA)7	(TTA)5	(TTA)5	(TTA)5	(TTA)7/(TTA)5	(TTA)8	(TTA)8/(TTA)7	(TTA)5	(TTA)7	(TTA)5	(TTA)5/(TTA)7	(TTA)7	(TTA)7
MeSSR028	Chr4	3639757-3639777	(TTG)7/(TTG)9	(TTG)9	(TTG)7	(TTG)9	(TTG)7/(TTG)9	(TTG)7	(TTG)7	(TTG)7/(TTG)9	(TTG)9	(TTG)7	(TTG)7	(TTG)9	(TTG)7	(TTG)9	(TTG)9	(TTG)9	(TTG)10	(TTG)9	(TTG)9	(TTG)10/(TTG)9	(TTG)7	(TTG)7/(TTG)10	(TTG)9/(TTG)10	(TTG)7/(TTG)9	(TTG)7	(TTG)9	(TTG)7	(TTG)7	(TTG)7/(TTG)10	(TTG)7	(TTG)7/(TTG)9	(TTG)7	(TTG)7/(TTG)9	(TTG)7	(TTG)9	(TTG)7	(TTG)7	(TTG)7	(TTG)7	(TTG)7	(TTG)7/(TTG)9	(TTG)7	(TTG)9	(TTG)7	(TTG)7	(TTG)9	(TTG)9
MeSSR029	Chr4	5128833-5128856	(AGG)4/(AGG)9	(AGG)9	(AGG)8/(AGG)9	(AGG)9	(AGG)8/(AGG)9	(AGG)8	(AGG)8	(AGG)9/(AGG)4	(AGG)9	(AGG)8	(AGG)8	(AGG)9	(AGG)8	(AGG)9	(AGG)6/(AGG)9	(AGG)8/(AGG)9	(AGG)9/(AGG)8	(AGG)9	(AGG)9	(AGG)9	(AGG)8	(AGG)9	(AGG)9	(AGG)8/(AGG)9	(AGG)8	(AGG)9	(AGG)9	(AGG)8	(AGG)9	(AGG)9	(AGG)8/(AGG)4	(AGG)8	(AGG)9	(AGG)9	(AGG)9	(AGG)8	(AGG)8	(AGG)8	(AGG)8/(AGG)9	(AGG)9	(AGG)9	(AGG)8	(AGG)9	(AGG)8	(AGG)8/(AGG)4	(AGG)8/(AGG)4	(AGG)9
MeSSR030	Chr4	19099208-19099237	(TTC)3	(TTC)3	(TTC)3/(TTC)10	(TTC)3	(TTC)3/(TTC)10	(TTC)10	(TTC)10	(TTC)3	(TTC)3	(TTC)10	(TTC)10	(TTC)3/(TTC)10	(TTC)10	(TTC)3	(TTC)3	(TTC)3	(TTC)3	(TTC)3	(TTC)3/(TTC)10	(TTC)3	(TTC)10	(TTC)3/(TTC)12	(TTC)3	(TTC)10/(TTC)3	(TTC)10	(TTC)3	(TTC)3	(TTC)10	(TTC)3	(TTC)3	(TTC)3	(TTC)10	(TTC)3	(TTC)10	(TTC)3/(TTC)10	(TTC)10	(TTC)10	(TTC)10	(TTC)3/(TTC)10	(TTC)3	(TTC)3	(TTC)10	(TTC)3	(TTC)10	(TTC)10/(TTC)3	(TTC)3/(TTC)10	(TTC)10
MeSSR031	Chr4	21503371-21503406	(AGA)12	(AGA)12	(AGA)12/(AGA)14	(AGA)13	(AGA)12	(AGA)12	(AGA)12	(AGA)12	(AGA)12	(AGA)12	(AGA)12	(AGA)12	(AGA)12	(AGA)12	(AGA)12/(AGA)14	(AGA)12	(AGA)12	(AGA)12	(AGA)12	(AGA)14	(AGA)12	(AGA)12	(AGA)14	(AGA)12	(AGA)12	(AGA)14	(AGA)13/(AGA)14	(AGA)12	(AGA)14	(AGA)12	(AGA)12	(AGA)12	(AGA)14/(AGA)12	(AGA)12	(AGA)12	(AGA)12	(AGA)12	(AGA)12/(AGA)15	(AGA)13	(AGA)13	(AGA)14/(AGA)12	(AGA)12	(AGA)13/(AGA)14	(AGA)12	(AGA)12	(AGA)12	(AGA)12
MeSSR032	Chr4	23878733-23878753	(AGA)4	(AGA)4	(AGA)7/(AGA)8	(AGA)4	(AGA)7/(AGA)4	(AGA)7	(AGA)7	(AGA)4	(AGA)4	(AGA)7	(AGA)7	(AGA)4	(AGA)7	(AGA)4	(AGA)4	(AGA)4	(AGA)4	(AGA)4	(AGA)4	(AGA)4	(AGA)7	(AGA)4/(AGA)8	(AGA)8	(AGA)7/(AGA)4	(AGA)7	(AGA)4	(AGA)4	(AGA)7	(AGA)4	(AGA)4	(AGA)4	(AGA)7/(AGA)8	(AGA)4	(AGA)4	(AGA)4/(AGA)7	(AGA)7	(AGA)7	(AGA)7	(AGA)4/(AGA)7	(AGA)4	(AGA)4	(AGA)7	(AGA)4	(AGA)7	(AGA)4/(AGA)7	(AGA)7/(AGA)4	(AGA)4
MeSSR033	Chr4	24427394-24427418	(TTGGA)3	(TTGGA)3/(TTGGA)4	(TTGGA)3/(TTGGA)5	(TTGGA)3	(TTGGA)5/(TTGGA)4	(TTGGA)5	(TTGGA)5	(TTGGA)4	(TTGGA)4/(TTGGA)3	(TTGGA)5	(TTGGA)5	(TTGGA)3/(TTGGA)4	(TTGGA)5	(TTGGA)4	(TTGGA)3	(TTGGA)4	(TTGGA)4	(TTGGA)4/(TTGGA)3	(TTGGA)4/(TTGGA)3	(TTGGA)3	(TTGGA)5	(TTGGA)3	(TTGGA)3	(TTGGA)5/(TTGGA)4	(TTGGA)5	(TTGGA)3	(TTGGA)3/(TTGGA)4	(TTGGA)5	(TTGGA)4/(TTGGA)3	(TTGGA)4	(TTGGA)3	(TTGGA)5	(TTGGA)4	(TTGGA)4	(TTGGA)3/(TTGGA)5	(TTGGA)5	(TTGGA)5	(TTGGA)5	NA	(TTGGA)3	(TTGGA)4/(TTGGA)3	(TTGGA)5	(TTGGA)4/(TTGGA)3	(TTGGA)5	(TTGGA)5/(TTGGA)4	(TTGGA)3/(TTGGA)5	(TTGGA)4
MeSSR034	Chr4	28365286-28365486	(ATT)9	(ATT)7/(ATT)9	(ATT)7/(ATT)9	(ATT)7/(ATT)9	(ATT)7	(ATT)7	(ATT)7	(ATT)9	(ATT)7	(ATT)7	(ATT)7	(ATT)9	(ATT)7	(ATT)9	(ATT)7	(ATT)7	(ATT)7	(ATT)7/(ATT)9	(ATT)7	(ATT)7/(ATT)9	(ATT)7	(ATT)9/(ATT)7	(ATT)7/(ATT)9	(ATT)7	(ATT)7	(ATT)7/(ATT)9	(ATT)9	(ATT)7	(ATT)7/(ATT)9	(ATT)9	(ATT)7/(ATT)9	(ATT)7	(ATT)9	(ATT)9	(ATT)7	(ATT)7	(ATT)7	(ATT)7	(ATT)7/(ATT)9	(ATT)9	(ATT)7/(ATT)9	(ATT)7	(ATT)9	(ATT)7	(ATT)7	(ATT)7/(ATT)9	(ATT)9
MeSSR035	Chr4	31180131-31180157	(TTA)6	(TTA)6/(TTA)9	(TTA)9/(TTA)7	(TTA)6	(TTA)9/(TTA)6	(TTA)9	(TTA)9	(TTA)6/(TTA)9	(TTA)6	(TTA)9	(TTA)9	(TTA)6/(TTA)7	(TTA)9	(TTA)6	(TTA)6	(TTA)7	(TTA)7	(TTA)6	(TTA)6	(TTA)6/(TTA)7	(TTA)9	(TTA)6/(TTA)7	(TTA)6	(TTA)9/(TTA)6	(TTA)9	(TTA)6/(TTA)7	(TTA)6	(TTA)9	(TTA)6/(TTA)7	(TTA)6	(TTA)6/(TTA)7	(TTA)9/(TTA)8	(TTA)6	(TTA)6	(TTA)6	(TTA)9	(TTA)9	(TTA)9	(TTA)9	(TTA)6	(TTA)6	(TTA)9	(TTA)8/(TTA)7	(TTA)8	(TTA)6/(TTA)9	(TTA)6/(TTA)9	(TTA)6
MeSSR036	Chr5	320091-320120	(CAAAA)3/(AAAAC)6	(AAAAC)6	(AAAAC)8/(AAAAC)6	(AAAAC)6	(AAAAC)8/(AAAAC)6	(AAAAC)8	(AAAAC)8	(AAAAC)6	(AAAAC)6	(AAAAC)8	(AAAAC)8	(AAAAC)6/(AAAAC)8	(AAAAC)8	(AAAAC)6	(AAAAC)6	(AAAAC)8	(AAAAC)8/(AAAAC)6	(AAAAC)6	(AAAAC)6	(AAAAC)6/(AAAAC)8	(AAAAC)8	(AAAAC)6/(AAAAC)8	(AAAAC)8/(AAAAC)6	(AAAAC)8/(AAAAC)6	(AAAAC)8	(AAAAC)6/(AAAAC)8	(AAAAC)6	(AAAAC)6/(AAAAC)8	(AAAAC)6	(AAAAC)6	(AAAAC)8/(AAAAC)6	(AAAAC)8	(AAAAC)6	(AAAAC)6	(AAAAC)6/(AAAAC)8	(AAAAC)8	(AAAAC)8	(AAAAC)8	(AAAAC)2	(CAAAA)3/(AAAAC)6	(AAAAC)6	(AAAAC)8	(AAAAC)6	(AAAAC)8	(AAAAC)8	(AAAAC)6/(AAAAC)8	(AAAAC)6
MeSSR037	Chr5	881122-881151	(GAA)10	(GAA)5/(GAA)10	(GAA)6/(GAA)10	(GAA)6	(GAA)6/(GAA)10	(GAA)6	(GAA)6	(GAA)10	(GAA)5/(GAA)10	(GAA)6	(GAA)6	(GAA)10/(GAA)6	(GAA)6	(GAA)10	(GAA)6/(GAA)10	(GAA)10	(GAA)10	(GAA)10	(GAA)5/(GAA)10	(GAA)6	(GAA)6	(GAA)10	(GAA)10/(GAA)6	(GAA)6/(GAA)10	(GAA)6	(GAA)6/(GAA)10	(GAA)6/(GAA)10	(GAA)6/(GAA)10	(GAA)6	(GAA)6/(GAA)10	(GAA)10	(GAA)6	(GAA)6/(GAA)10	(GAA)10	(GAA)10	(GAA)6	(GAA)6	(GAA)6	(GAA)6/(GAA)10	(GAA)10/(GAA)5	(GAA)10	(GAA)6	(GAA)5/(GAA)10	(GAA)6	(GAA)6	(GAA)6/(GAA)10	(GAA)10
MeSSR038	Chr5	1765510-1765529	(TATG)3	(TATG)3	(TATG)5/(TATG)3	(TATG)3	(TATG)5/(TATG)3	(TATG)5	(TATG)5	(TATG)3	(TATG)3	(TATG)5	(TATG)5	(TATG)5/(TATG)4	(TATG)5	(TATG)3	(TATG)3	(TATG)3	(TATG)3	(TATG)3	(TATG)3	(TATG)3	(TATG)5	(TATG)3	(TATG)3/(TATG)4	(TATG)3/(TATG)5	(TATG)5	(TATG)3	(TATG)3	(TATG)3/(TATG)5	(TATG)3	(TATG)3	(TATG)4/(TATG)3	(TATG)5	(TATG)3	(TATG)3	(TATG)3	(TATG)5	(TATG)5	(TATG)5	(TATG)3/(TATG)5	(TATG)3	(TATG)3/(TATG)4	(TATG)5	(TATG)3	(TATG)5	(TATG)5/(TATG)3	(TATG)3	(TATG)3
MeSSR039	Chr5	1884033-1884059	(TTC)13	(TTC)13	(TTC)9/(TTC)13	(TTC)13	(TTC)9	(TTC)9	(TTC)9	(TTC)13	(TTC)13	(TTC)9	(TTC)9	(TTC)13/(TTC)9	(TTC)9	(TTC)13	(TTC)13	(TTC)13	(TTC)13	(TTC)13	(TTC)13	(TTC)9/(TTC)13	(TTC)9	(TTC)13	(TTC)13	(TTC)9	(TTC)9	(TTC)9/(TTC)13	(TTC)13	(TTC)9/(TTC)13	(TTC)13	(TTC)9/(TTC)13	(TTC)13	(TTC)9	(TTC)13	(TTC)13	(TTC)13	(TTC)9	(TTC)9	(TTC)9	NA	(TTC)13	(TTC)13	(TTC)9	(TTC)13	(TTC)9	(TTC)9/(TTC)13	(TTC)13	(TTC)13
MeSSR040	Chr5	4466653-4466667	(TCT)6	(TCT)5/(TCT)9	(TCT)5/(TCT)10	(TCT)9/(TCT)5	(TCT)5/(TCT)9	(TCT)5	(TCT)5	(TCT)9/(TCT)10	(TCT)9	(TCT)5	(TCT)5	(TCT)9	(TCT)5	(TCT)9	(TCT)9	(TCT)10	(TCT)10	(TCT)9	(TCT)9	(TCT)9/(TCT)5	(TCT)5	(TCT)9/(TCT)10	(TCT)8	(TCT)5	(TCT)5	(TCT)5/(TCT)9	(TCT)9/(TCT)8	(TCT)5	(TCT)9/(TCT)8	(TCT)8/(TCT)5	(TCT)9/(TCT)6	(TCT)5	(TCT)8/(TCT)9	(TCT)6	(TCT)5/(TCT)9	(TCT)5	(TCT)5	(TCT)5	(TCT)9	(TCT)9	(TCT)10/(TCT)9	(TCT)5	(TCT)8/(TCT)9	(TCT)5	(TCT)5/(TCT)10	(TCT)5/(TCT)9	(TCT)9
MeSSR041	Chr5	21419432-21419566	(AGA)13/(AGA)11	(AGA)11/(AGA)13	(AGA)10/(AGA)11	(AGA)11	(AGA)10	(AGA)11	(AGA)10	(AGA)11	(AGA)11/(AGA)13	(AGA)7/(AGA)10	(AGA)10	(AGA)11	(AGA)10/(AGA)7	(AGA)13/(AGA)11	(AGA)11/(AGA)13	(AGA)11	(AGA)14/(AGA)11	(AGA)13	(AGA)11/(AGA)13	(AGA)10/(AGA)14	(AGA)10	(AGA)11/(AGA)13	(AGA)11	(AGA)10/(AGA)11	(AGA)10	(AGA)10/(AGA)14	(AGA)11	(AGA)10	(AGA)11/(AGA)14	(AGA)11/(AGA)13	(AGA)13/(AGA)11	(AGA)10	(AGA)13/(AGA)11	(AGA)11	(AGA)11	(AGA)11	(AGA)10	(AGA)10	(AGA)10	(AGA)11/(AGA)14	(AGA)11/(AGA)13	(AGA)11	(AGA)11	(AGA)10	(AGA)10/(AGA)11	(AGA)11/(AGA)13	(AGA)13
MeSSR042	Chr5	22989079-22989103	(AATCT)5	(AATCT)5	(AATCT)2/(AATCT)5	(AATCT)5	(AATCT)2/(AATCT)5	(AATCT)2	(AATCT)2	(AATCT)5	(AATCT)5	(AATCT)2	(AATCT)2	(AATCT)5	(AATCT)2	(AATCT)5	(AATCT)5	(AATCT)5	(AATCT)5	(AATCT)5	(AATCT)5	(AATCT)5/(AATCT)2	(AATCT)2	(AATCT)5	(AATCT)5	(AATCT)5/(AATCT)2	(AATCT)2	(AATCT)5/(AATCT)2	(AATCT)5	(AATCT)2	(AATCT)5	(AATCT)5	(AATCT)5	(AATCT)2	(AATCT)5	(AATCT)5	(AATCT)5	(AATCT)2	(AATCT)2	(AATCT)2	(AATCT)5	(AATCT)5	(AATCT)5	(AATCT)2	(AATCT)5	(AATCT)2	(AATCT)5/(AATCT)2	(AATCT)5	(AATCT)5
MeSSR043	Chr5	26075676-26075693	(TTC)8	(TTC)8/(TTC)6	(TTC)8/(TTC)9	(TTC)6	(TTC)6/(TTC)9	(TTC)9	(TTC)9	(TTC)8/(TTC)6	(TTC)6	(TTC)9	(TTC)9	(TTC)8/(TTC)6	(TTC)9	(TTC)8/(TTC)6	(TTC)6	(TTC)8	(TTC)6/(TTC)8	(TTC)8/(TTC)6	(TTC)6	(TTC)9/(TTC)8	(TTC)9	(TTC)6/(TTC)8	(TTC)8	(TTC)9/(TTC)8	(TTC)9	(TTC)8/(TTC)9	(TTC)6	(TTC)9	(TTC)8	(TTC)8/(TTC)6	(TTC)8	(TTC)9	(TTC)6/(TTC)8	(TTC)8	(TTC)8/(TTC)9	(TTC)9	(TTC)9	(TTC)9	(TTC)9/(TTC)8	(TTC)8/(TTC)6	(TTC)8	(TTC)9	(TTC)8	(TTC)9	(TTC)8/(TTC)9	(TTC)6/(TTC)8	(TTC)6
MeSSR044	Chr5	28799489-28799756	(GAA)11/(GAA)7	(GAA)11/(GAA)9	(GAA)8/(GAA)7	(GAA)8	(GAA)8/(GAA)11	(GAA)8	(GAA)8	(GAA)11/(GAA)7	(GAA)11/(GAA)9	(GAA)8	(GAA)8	(GAA)7	(GAA)8	(GAA)11	(GAA)7/(GAA)11	(GAA)7	(GAA)7	(GAA)9/(GAA)11	(GAA)9/(GAA)11	(GAA)8/(GAA)9	(GAA)8	(GAA)11/(GAA)7	(GAA)7/(GAA)9	(GAA)8/(GAA)11	(GAA)8	(GAA)8/(GAA)9	(GAA)11/(GAA)7	(GAA)8	(GAA)9/(GAA)7	(GAA)7/(GAA)9	(GAA)7	(GAA)8	(GAA)9/(GAA)7	(GAA)7	(GAA)11/(GAA)8	(GAA)8	(GAA)8	(GAA)8	(GAA)11	(GAA)11	(GAA)11	(GAA)8	(GAA)11/(GAA)7	(GAA)8	(GAA)8/(GAA)9	(GAA)7/(GAA)8	(GAA)11
MeSSR045	Chr6	232455-232472	(AGA)9	(AGA)9	(AGA)6/(AGA)9	(AGA)9	(AGA)8/(AGA)9	(AGA)8	(AGA)6	(AGA)9	(AGA)9	(AGA)6	(AGA)6	(AGA)9	(AGA)6	(AGA)9	(AGA)9	(AGA)9	(AGA)9	(AGA)9	(AGA)9	(AGA)9	(AGA)6	(AGA)9	(AGA)8/(AGA)9	(AGA)6/(AGA)9	(AGA)6/(AGA)8	(AGA)9	(AGA)9	(AGA)6	(AGA)9	(AGA)9	(AGA)9	(AGA)8/(AGA)6	(AGA)9	(AGA)9	(AGA)9	(AGA)8	(AGA)6/(AGA)8	(AGA)6	(AGA)9/(AGA)6	(AGA)9	(AGA)9	(AGA)8	(AGA)9	(AGA)6	(AGA)6/(AGA)9	(AGA)9/(AGA)6	(AGA)9
MeSSR046	Chr6	422933-423181	(AAG)11/(AAG)13	(AAG)12	(AAG)5/(AAG)6	(AAG)6	(AAG)5	(AAG)5	(AAG)5	(AAG)5	(AAG)5/(AAG)13	(AAG)5	(AAG)5	(AAG)5	(AAG)5	(AAG)5	(AAG)5/(AAG)13	(AAG)5	(AAG)5	(AAG)5	(AAG)5	(AAG)5	(AAG)5	(AAG)5/(AAG)11	(AAG)6	(AAG)5	(AAG)5	(AAG)5	(AAG)6/(AAG)13	(AAG)5	(AAG)5/(AAG)6	(AAG)6/(AAG)5	(AAG)11	(AAG)5	(AAG)6	(AAG)6	(AAG)5/(AAG)6	(AAG)5	(AAG)5	(AAG)5	(AAG)5	(AAG)5	(AAG)5/(AAG)13	(AAG)5	(AAG)12/(AAG)13	(AAG)5	(AAG)5	(AAG)5/(AAG)6	(AAG)5/(AAG)12
MeSSR047	Chr6	643427-643456	(CTT)10/(CTT)9	(CTT)10	(CTT)10/(CTT)8	(CTT)10	(CTT)10	(CTT)10	(CTT)10	(CTT)8/(CTT)10	(CTT)10	(CTT)10	(CTT)10	(CTT)10/(CTT)9	(CTT)10	(CTT)10	(CTT)10	(CTT)10	(CTT)10	(CTT)10	(CTT)10	(CTT)9/(CTT)10	(CTT)10	(CTT)10/(CTT)9	(CTT)10	(CTT)10	(CTT)10	(CTT)10/(CTT)9	(CTT)10	(CTT)10	(CTT)9/(CTT)10	(CTT)10	(CTT)9	(CTT)10	(CTT)10/(CTT)8	(CTT)8	(CTT)8/(CTT)10	(CTT)10	(CTT)10	(CTT)10	(CTT)9/(CTT)10	(CTT)9	(CTT)10	(CTT)10	(CTT)10	(CTT)10	(CTT)10	(CTT)10	(CTT)10
MeSSR048	Chr6	3754064-3754078	(GAT)5	(GAT)5	(GAT)5	(GAT)5	(GAT)5	(GAT)6	(GAT)6	(GAT)5	(GAT)5	(GAT)5	(GAT)6/(GAT)5	(GAT)5/(GAT)6	(GAT)6/(GAT)5	(GAT)5	(GAT)5	(GAT)6	(GAT)6	(GAT)5	(GAT)5	(GAT)6	(GAT)6	(GAT)5	(GAT)6/(GAT)5	(GAT)6	(GAT)5	(GAT)6	(GAT)5	(GAT)5	(GAT)5/(GAT)6	(GAT)6/(GAT)5	(GAT)5	(GAT)5	(GAT)5	(GAT)5	(GAT)5	(GAT)5	(GAT)5	NA	(GAT)6/(GAT)5	(GAT)5/(GAT)6	(GAT)5	(GAT)6/(GAT)5	(GAT)6/(GAT)5	(GAT)5	(GAT)5	(GAT)5	(GAT)5
MeSSR049	Chr6	4212958-4212977	(TGTTA)4	(TGTTA)4	(TGTTA)2	(TGTTA)4	(TGTTA)2/(TGTTA)4	(TGTTA)2	(TGTTA)2	(TGTTA)4	(TGTTA)4	(TGTTA)2	(TGTTA)2	(TGTTA)4	(TGTTA)2	(TGTTA)4	(TGTTA)4	(TGTTA)4	(TGTTA)4	(TGTTA)4	(TGTTA)4	(TGTTA)4	(TGTTA)2	(TGTTA)4	(TGTTA)4	(TGTTA)2/(TGTTA)4	(TGTTA)2	(TGTTA)4	(TGTTA)4	(TGTTA)2	(TGTTA)4	(TGTTA)4	(TGTTA)4	(TGTTA)2	(TGTTA)4	(TGTTA)2	(TGTTA)4	(TGTTA)2	(TGTTA)2	(TGTTA)2	(TGTTA)4/(TGTTA)2	(TGTTA)4	(TGTTA)4	(TGTTA)2	(TGTTA)4	(TGTTA)2	(TGTTA)2/(TGTTA)4	(TGTTA)4	(TGTTA)4
MeSSR050	Chr6	8899414-8899563	(CTT)12	(CTT)16/(CTT)14	(CTT)11	(CTT)17	(CTT)11	(CTT)11	(CTT)11	(CTT)16	(CTT)16	(CTT)11	(CTT)11	(CTT)11/(CTT)16	(CTT)11	(CTT)16	(CTT)16	(CTT)16	(CTT)16/(CTT)14	(CTT)12	(CTT)16	(CTT)11/(CTT)17	(CTT)11	(CTT)16/(CTT)14	(CTT)17/(CTT)16	(CTT)11/(CTT)16	(CTT)11	(CTT)11	(CTT)17/(CTT)18	(CTT)11	(CTT)17	(CTT)12/(CTT)16	(CTT)16/(CTT)12	(CTT)11	(CTT)16/(CTT)17	(CTT)16	(CTT)11	(CTT)11	(CTT)11	(CTT)11	NA	(CTT)17	(CTT)12/(CTT)14	(CTT)11	(CTT)12/(CTT)11	(CTT)11	(CTT)11/(CTT)16	(CTT)17/(CTT)11	(CTT)16
MeSSR051	Chr6	19842904-19842933	(AAG)8	(GAA)6	(GAA)6/(GAA)10	(GAA)6	(GAA)6	(GAA)6	(GAA)6	(GAA)6	(GAA)6/(GAA)10	(GAA)6	(GAA)6	(GAA)7/(GAA)6	(GAA)6	(GAA)6	(GAA)6/(GAA)10	(GAA)7	(GAA)7/(AAG)8	(GAA)6/(AAG)8	(GAA)6/(GAA)10	(GAA)6/(GAA)7	(GAA)6	(GAA)10	(GAA)6/(GAA)10	(GAA)6	(GAA)6	(GAA)7/(GAA)6	(GAA)6/(GAA)10	(GAA)6	(GAA)6/(GAA)7	(AAG)8/(GAA)6	(AAG)8/(GAA)10	(GAA)6	(GAA)6/(GAA)10	(GAA)10/(GAA)7	(GAA)6/(GAA)10	(GAA)6	(GAA)6	(GAA)6	(GAA)6	(GAA)10	(GAA)10/(AAG)8	(GAA)6	(GAA)7/(GAA)10	(GAA)6	(GAA)6	(GAA)6	(GAA)6
MeSSR052	Chr6	24362927-24363084	(AAAG)9	(AAAG)9	(AAAG)9	(AAAG)9	(AAAG)9/(AAAG)8	(AAAG)9	NA	(AAAG)9	(AAAG)9	(AAAG)9	(AAAG)9	(AAAG)9	(AAAG)9	(AAAG)9	(AAAG)9	(AAAG)9	(AG)2aag(GAAA)7	(AAAG)9	(AAAG)9	(AAAG)9	(AAAG)9	(AAAG)9	(AAAG)9	(AAAG)9	(AAAG)9	(AAAG)9	(AAAG)9	(AAAG)9	(AAAG)9	(AAAG)9	(AAAG)9	(AAAG)9	(AAAG)9	(AAAG)9	(AAAG)9	(AAAG)9	(AAAG)9	(AAAG)9	(AAAG)9	(AAAG)9	(AAAG)9	(AAAG)9	(AAAG)9	(AAAG)9	(AAAG)9	(AAAG)9	(AAAG)9
MeSSR053	Chr6	34141073-34141209	(AAG)7/(AAG)16	(AAG)18/(AAG)7	(AAG)7/(AAG)17	(AAG)17	(AAG)7	(AAG)7	(AAG)7	(AAG)7/(AAG)17	(AAG)18/(AAG)7	(AAG)7	(AAG)7	(AAG)7	(AAG)7	(AAG)7	(AAG)17	(AAG)18	(AAG)18	(AAG)7	(AAG)18	(AAG)18/(AAG)7	(AAG)7	(AAG)16/(AAG)17	(AAG)17/(AAG)7	(AAG)7	(AAG)7	(AAG)7/(AAG)18	(AAG)7/(AAG)17	(AAG)7/(AAG)18	(AAG)7/(AAG)18	(AAG)7/(AAG)18	(AAG)7/(AAG)17	(AAG)7	(AAG)7	(AAG)7	(AAG)18/(AAG)7	(AAG)7	(AAG)7	(AAG)7	(AAG)7/(AAG)17	(AAG)17	(AAG)7	(AAG)7	(AAG)7	(AAG)7	(AAG)7/(AAG)18	(AAG)7	(AAG)7/(AAG)18
MeSSR054	Chr7	714968-715012	(AGA)9/(AGA)7	(AGA)14/(AGA)15	(AGA)15/(AGA)14	(AGA)15	(AGA)15/(AGA)14	(AGA)15	(AGA)15	(AGA)14	(AGA)14/(AGA)15	(AGA)15	(AGA)15	(AGA)14/(AGA)15	(AGA)15	(AGA)14	(AGA)15/(AGA)7	(AGA)15	(AGA)15	(AGA)14	(AGA)14	(AGA)14/(AGA)15	(AGA)15	(AGA)14/(AGA)9	(AGA)15/(AGA)14	(AGA)15	(AGA)15	(AGA)15/(AGA)14	(AGA)15	(AGA)15	(AGA)15/(AGA)14	(AGA)14/(AGA)15	(AGA)7/(AGA)9	(AGA)15	(AGA)15/(AGA)14	(AGA)7/(AGA)15	(AGA)14	(AGA)15	(AGA)15	(AGA)15	(AGA)3	(AGA)15	(AGA)15	(AGA)15	(AGA)14/(AGA)15	(AGA)15	(AGA)15	(AGA)15/(AGA)7	(AGA)14
MeSSR055	Chr7	1521712-1521743	(TTCT)8	(TTCT)8	(TTCT)8	(TTCT)8	(TTCT)8	(TTCT)8	(TTCT)8	(TTCT)8	(TTCT)8	(TTCT)8	(TTCT)8	(TTCT)8	(TTCT)8	(TTCT)8	(TTCT)8	(TTCT)8	(TTCT)8	(TTCT)8	(TTCT)8	(TTCT)8	(TTCT)8	(TTCT)8	(TTCT)8	(TTCT)8	(TTCT)8	(TTCT)8	(TTCT)8	(TTCT)8	(TTCT)8	(TTCT)8	(TTCT)8	(TTCT)8	(TTCT)8	(TTCT)8	(TTCT)8	(TTCT)8	(TTCT)8	(TTCT)8	(TTCT)8	(TTCT)8	(TTCT)8	(TTCT)8	(TTCT)8	(TTCT)8	(TTCT)8	(TTCT)8	(TTCT)8
MeSSR056	Chr7	2513131-2513158	(GAAA)10	(GAAA)9	(GAAA)7/(GAAA)9	(GAAA)9	(GAAA)7	(GAAA)7	(GAAA)7	(GAAA)9	(GAAA)9	(GAAA)7	(GAAA)7	(GAAA)9	(GAAA)7	(GAAA)9	(GAAA)9/(GAAA)7	(GAAA)7	(GAAA)7	(GAAA)9	(GAAA)9	(GAAA)7/(GAAA)9	(GAAA)7	(GAAA)7/(GAAA)10	(GAAA)7/(GAAA)9	(GAAA)7/(GAAA)9	(GAAA)7	(GAAA)9/(GAAA)7	(GAAA)9	(GAAA)7	(GAAA)9	(GAAA)9	(GAAA)7/(GAAA)10	(GAAA)7	(GAAA)9	(GAAA)9	(GAAA)9	(GAAA)7	(GAAA)7	(GAAA)7	NA	(GAAA)9	(GAAA)9/(GAAA)7	(GAAA)7	(GAAA)9	(GAAA)7	(GAAA)7/(GAAA)9	(GAAA)9/(GAAA)7	(GAAA)9
MeSSR057	Chr7	2586741-2586764	(TAT)7	(TAT)7	(TAT)7/(TAT)8	(TAT)7	(TAT)8/(TAT)7	(TAT)6	(TAT)8	(TAT)7	(TAT)7	(TAT)8	(TAT)8	(TAT)7	(TAT)8	(TAT)7	(TAT)8/(TAT)7	(TAT)7	(TAT)7	(TAT)7	(TAT)7	(TAT)7	(TAT)8	(TAT)7	(TAT)5/(TAT)7	(TAT)8/(TAT)7	(TAT)8	(TAT)7	(TAT)7	(TAT)8	(TAT)7	(TAT)7/(TAT)8	(TAT)7	(TAT)8	(TAT)7	(TAT)7	(TAT)7	(TAT)6	(TAT)8	(TAT)8	(TAT)8/(TAT)7	(TAT)7	(TAT)7	(TAT)6	(TAT)7	(TAT)8	(TAT)7/(TAT)8	(TAT)7/(TAT)8	(TAT)7
MeSSR058	Chr7	2972678-2972701	(AAG)10/(AAG)11	(AAG)10/(AAG)11	(AAG)8	(AAG)8	(AAG)8/(AAG)10	(AAG)8	(AAG)8	(AAG)10/(AAG)11	(AAG)10	(AAG)8	(AAG)8	(AAG)10	(AAG)8	(AAG)10	(AAG)8/(AAG)11	(AAG)11	(AAG)11	(AAG)10/(AAG)8	(AAG)10	(AAG)11	(AAG)8	(AAG)11	(AAG)11	(AAG)8/(AAG)10	(AAG)8	(AAG)8	(AAG)8/(AAG)11	(AAG)8	(AAG)11	(AAG)11	(AAG)10/(AAG)11	(AAG)8	(AAG)10/(AAG)11	(AAG)11	(AAG)10	(AAG)8	(AAG)8	(AAG)8	(AAG)8	(AAG)10	(AAG)11	(AAG)8	(AAG)11/(AAG)10	(AAG)8	(AAG)8/(AAG)11	(AAG)10/(AAG)8	(AAG)10
MeSSR059	Chr7	5234034-5234257	(GAA)11/(GAA)8	(GAA)8/(GAA)11	(GAA)11	(GAA)11/(GAA)8	(GAA)11	(GAA)8	(GAA)11	(GAA)11/(GAA)8	(GAA)8/(GAA)9	(GAA)8/(GAA)11	(GAA)8/(GAA)11	(GAA)9	(GAA)11	(GAA)11	(GAA)11	(GAA)11/(GAA)8	(GAA)11	(GAA)9/(GAA)8	(GAA)8	(GAA)8/(GAA)11	(GAA)8	(GAA)8/(GAA)11	(GAA)8/(GAA)11	(GAA)8	(GAA)8/(GAA)11	(GAA)11/(GAA)8	(GAA)11/(GAA)9	(GAA)11	(GAA)11	(GAA)11/(GAA)9	(GAA)11	(GAA)8/(GAA)11	(GAA)8/(GAA)11	(GAA)8	(GAA)8/(GAA)9	(GAA)8	(GAA)11	(GAA)11	(GAA)11	(GAA)8	(GAA)8	(GAA)8	(GAA)8	(GAA)11	(GAA)8	(GAA)11	(GAA)11/(GAA)8
MeSSR060	Chr7	17712046-17712085	(TTTCT)6	(TTTCT)2/(TTTCT)8	(TTTCT)7/(TTTCT)8	(TTTCT)7	(TTTCT)2/(TTTCT)8	(TTTCT)8	(TTTCT)8	(TTTCT)7/(TTTCT)2	(TTTCT)2/(TTTCT)7	(TTTCT)8	(TTTCT)8	(TTTCT)2/(TTTCT)6	(TTTCT)8	(TTTCT)2	(TTTCT)2/(TTTCT)7	(TTTCT)2	(TTTCT)5/(TTTCT)2	(TTTCT)2	(TTTCT)2	(TTTCT)7/(TTTCT)2	(TTTCT)8	(TTTCT)7	(TTTCT)5/(TTTCT)7	(TTTCT)8/(TTTCT)7	(TTTCT)8	(TTTCT)2/(TTTCT)7	(TTTCT)7/(TTTCT)2	(TTTCT)8	(TTTCT)2	(TTTCT)5/(TTTCT)2	(TTTCT)2/(TTTCT)6	(TTTCT)8	(TTTCT)2	(TTTCT)2/(TTTCT)6	(TTTCT)2/(TTTCT)7	(TTTCT)8	(TTTCT)8	(TTTCT)8	(TTTCT)2	(TTTCT)2	(TTTCT)7	(TTTCT)8	(TTTCT)7	(TTTCT)8	(TTTCT)8/(TTTCT)7	(TTTCT)2/(TTTCT)5	(TTTCT)2
MeSSR061	Chr7	22018633-22018668	(AAG)11/(AAG)12	(AAG)11	(AAG)12	(AAG)11/(AAG)12	(AAG)12	(AAG)12/(AAG)8	(AAG)12	(AAG)11	(AAG)11	(AAG)12	(AAG)12	(AAG)11	(AAG)12	(AAG)11	(AAG)11/(AAG)7	(AAG)11	(AAG)11	(AAG)12/(AAG)11	(AAG)11/(AAG)12	(AAG)7/(AAG)11	(AAG)12	(AAG)9/(AAG)11	(AAG)11/(AAG)7	(AAG)12/(AAG)11	(AAG)12	(AAG)12/(AAG)7	(AAG)7/(AAG)11	(AAG)12	(AAG)7/(AAG)11	(AAG)11	(AAG)11	(AAG)12	(AAG)11/(AAG)7	(AAG)11	(AAG)11	(AAG)8	(AAG)12	(AAG)12/(AAG)8	(AAG)12	(AAG)11	(AAG)11	(AAG)8/(AAG)12	(AAG)11/(AAG)7	(AAG)12	(AAG)12/(AAG)9	(AAG)11	(AAG)11
MeSSR062	Chr7	24673765-24673796	(AATG)7/(AATG)4	(AATG)4	(AATG)8/(AATG)4	(AATG)4	(AATG)8	(AATG)8	(AATG)8	(AATG)4	(AATG)8/(AATG)4	(AATG)8	(AATG)8	(AATG)4	(AATG)8	(AATG)4	(AATG)4	(AATG)4	(AATG)4	(AATG)8/(AATG)4	(AATG)4	(AATG)4	(AATG)8	(AATG)4	(AATG)4	(AATG)8/(AATG)4	(AATG)8	(AATG)4	(AATG)4	(AATG)8	(AATG)4	(AATG)4	(AATG)4/(AATG)7	(AATG)8	(AATG)4	(AATG)4	(AATG)4/(AATG)8	(AATG)8	(AATG)8	(AATG)8	(AATG)5	(AATG)4	(AATG)4	(AATG)8	(AATG)4	(AATG)8	(AATG)8/(AATG)4	(AATG)8/(AATG)4	(AATG)4
MeSSR063	Chr7	26485770-26485793	(AAT)8	(AAT)3/(AAT)8	(AAT)3/(AAT)8	(AAT)3	(AAT)8	(AAT)8	(AAT)8	(AAT)8	(AAT)8	(AAT)8	(AAT)8	(AAT)8	(AAT)8	(AAT)3/(AAT)8	(AAT)3	(AAT)3	(AAT)3	(AAT)8	(AAT)3/(AAT)8	(AAT)3	(AAT)8/(AAT)3	(AAT)8	(AAT)3	(AAT)8	(AAT)8	(AAT)3	(AAT)3/(AAT)8	(AAT)8	(AAT)3	(AAT)3/(AAT)8	(AAT)3/(AAT)8	(AAT)8	(AAT)3	(AAT)3	(AAT)3/(AAT)8	(AAT)8	(AAT)8	(AAT)8	(AAT)8/(AAT)3	(AAT)3/(AAT)8	(AAT)3	(AAT)8	(AAT)8	(AAT)8	(AAT)8	(AAT)3	(AAT)3/(AAT)8
MeSSR064	Chr8	327136-327358	(CTT)13	(CTT)13	(CTT)13	(CTT)13	(CTT)13	(CTT)7/(CTT)13	(CTT)7	(CTT)13	(CTT)13	(CTT)7	(CTT)7/(CTT)13	(CTT)13	(CTT)13/(CTT)7	(CTT)13	(CTT)7/(CTT)13	(CTT)13	(CTT)13	(CTT)13	(CTT)13	(CTT)13	(CTT)13	(CTT)13	(CTT)13	(CTT)13	(CTT)7	(CTT)13	(CTT)13	(CTT)7	(CTT)13	(CTT)13	(CTT)13	(CTT)7/(CTT)13	(CTT)13	(CTT)13	(CTT)13	(CTT)7	(CTT)7	(CTT)7	(CTT)13	(CTT)13	(CTT)13/(CTT)14	(CTT)13/(CTT)7	(CTT)13	(CTT)7	(CTT)13	(CTT)13	(CTT)13
MeSSR065	Chr8	1879043-1879087	(TTC)13/(TTC)15	(TTC)13	(TTC)12/(TTC)16	(TTC)12	(TTC)12/(TTC)13	(TTC)12	(TTC)12	(TTC)14	(TTC)13/(TTC)15	(TTC)12	(TTC)12	(TTC)13	(TTC)12	(TTC)15	(TTC)12/(TTC)13	(TTC)16	(TTC)16	(TTC)13	(TTC)15/(TTC)13	(TTC)13	(TTC)12	(TTC)13	(TTC)13/(TTC)14	(TTC)12/(TTC)13	(TTC)12	(TTC)13	(TTC)15	(TTC)12	(TTC)13/(TTC)15	(TTC)13/(TTC)15	(TTC)15/(TTC)13	(TTC)12	(TTC)14/(TTC)15	(TTC)16/(TTC)13	(TTC)13/(TTC)14	(TTC)12	(TTC)12	(TTC)12	(TTC)15/(TTC)12	(TTC)15	(TTC)14/(TTC)15	(TTC)12	(TTC)15	(TTC)12	(TTC)12/(TTC)13	(TTC)12/(TTC)14	(TTC)13/(TTC)15
MeSSR066	Chr8	2019854-2019874	(AAG)7	(AAG)7	(AAG)5/(AAG)9	(AAG)5	(AAG)5/(AAG)7	(AAG)5	(AAG)5	(AAG)7/(AAG)5	(AAG)7	(AAG)5	(AAG)5	(AAG)7	(AAG)5	(AAG)7	(AAG)5/(AAG)7	(AAG)9	(AAG)9	(AAG)7	(AAG)7	(AAG)5/(AAG)7	(AAG)5	(AAG)7	(AAG)7/(AAG)10	(AAG)5/(AAG)7	(AAG)5	(AAG)5/(AAG)7	(AAG)7	(AAG)5	(AAG)5/(AAG)7	(AAG)5/(AAG)7	(AAG)7	(AAG)5	(AAG)7/(AAG)5	(AAG)9/(AAG)7	(AAG)7/(AAG)5	(AAG)5	(AAG)5	(AAG)5	NA	(AAG)7	(AAG)7/(AAG)5	(AAG)5	(AAG)7	(AAG)5	(AAG)5/(AAG)7	(AAG)7/(AAG)5	(AAG)7
MeSSR067	Chr8	3414268-3414288	(AAG)9	(AAG)9	(AAG)9/(AAG)11	(AAG)7	(AAG)11/(AAG)9	(AAG)11	(AAG)11	(AAG)7/(AAG)9	(AAG)9	(AAG)11	(AAG)11	(AAG)9	(AAG)11	(AAG)7/(AAG)9	(AAG)7	(AAG)9	(AAG)9	(AAG)9	(AAG)9/(AAG)7	(AAG)7	(AAG)11	(AAG)9/(AAG)7	(AAG)7/(AAG)9	(AAG)11/(AAG)9	(AAG)11	(AAG)7	(AAG)7	(AAG)11	(AAG)7	(AAG)7	(AAG)7/(AAG)9	(AAG)11	(AAG)7	(AAG)9	(AAG)7/(AAG)9	(AAG)11	(AAG)11	(AAG)11	(AAG)7	(AAG)7	(AAG)7/(AAG)9	(AAG)11	(AAG)7	(AAG)11	(AAG)11/(AAG)9	(AAG)7/(AAG)11	(AAG)7/(AAG)9
MeSSR068	Chr8	3489493-3489525	(AAG)11	(AAG)11	(AAG)11	(AAG)11	(AAG)11	(AAG)11	(AAG)11	(AAG)11	(AAG)11	(AAG)11	(AAG)11	(AAG)11	(AAG)11	(AAG)11	(AAG)11	(AAG)11	(AAG)11	(AAG)11	(AAG)11	(AAG)11	(AAG)11	(AAG)11	(AAG)11/(AAG)10	(AAG)11	(AAG)11	(AAG)11	(AAG)11	(AAG)11	(AAG)11	(AAG)11	(AAG)11	(AAG)11	(AAG)11	(AAG)11	(AAG)11	(AAG)11	(AAG)11	(AAG)11	(AAG)11	(AAG)11	(AAG)11	(AAG)11	(AAG)11	(AAG)11	(AAG)11	(AAG)11	(AAG)11
MeSSR069	Chr8	6453011-6453034	(AAG)11	(AAG)4	(AAG)4/(AAG)8	(AAG)11	(AAG)8/(AAG)11	(AAG)8	(AAG)8	(AAG)11	(AAG)11	(AAG)8	(AAG)8	(AAG)11	(AAG)8	(AAG)11	(AAG)4/(AAG)11	(AAG)8	(AAG)11	(AAG)11/(AAG)4	(AAG)11/(AAG)4	(AAG)11	(AAG)8	(AAG)8/(AAG)11	(AAG)4/(AAG)11	(AAG)8/(AAG)11	(AAG)8	(AAG)11	(AAG)11	(AAG)8	(AAG)11	(AAG)11	(AAG)8/(AAG)11	(AAG)8	(AAG)4/(AAG)11	(AAG)8	(AAG)4	(AAG)8	(AAG)8	(AAG)8	(AAG)8	(AAG)4	(AAG)4	(AAG)8	(AAG)4	(AAG)8	(AAG)4/(AAG)8	(AAG)8/(AAG)11	(AAG)4/(AAG)11
MeSSR070	Chr8	6612654-6612674	(TCT)5	(TCT)5	(TCT)5/(TCT)7	(TCT)7	(TCT)7	(TCT)7	(TCT)7	(TCT)7	(TCT)7	(TCT)7	(TCT)7	(TCT)7	(TCT)7	(TCT)7	(TCT)7/(TCT)9	(TCT)7	(TCT)7	(TCT)7/(TCT)5	(TCT)7/(TCT)5	(TCT)7	(TCT)7	(TCT)7/(TCT)5	(TCT)7	(TCT)7	(TCT)7	(TCT)7	(TCT)5/(TCT)9	(TCT)7	(TCT)7	(TCT)9/(TCT)7	(TCT)7/(TCT)5	(TCT)7	(TCT)5/(TCT)9	(TCT)4tc(CT)2(TCT)4(TCT)2/(TCT)7	(TCT)5	(TCT)7	(TCT)7	(TCT)7	(TCT)7/(TCT)5	(TCT)5	(TCT)5	(TCT)7	(TCT)5	(TCT)7	(TCT)5/(TCT)7	(TCT)7	(TCT)5/(TCT)7
MeSSR071	Chr8	6738213-6738233	(TTC)14	(TTC)14	(TTC)7	(TTC)14	(TTC)7	(TTC)7	(TTC)7	(TTC)14	(TTC)14	(TTC)7	(TTC)7	(TTC)14	(TTC)7	(TTC)14	(TTC)14	(TTC)14	(TTC)14	(TTC)14	(TTC)14/(TTC)7	(TTC)14	(TTC)7	(TTC)14	(TTC)14/(TTC)7	(TTC)7/(TTC)14	(TTC)7	(TTC)14	(TTC)14	(TTC)7	(TTC)14	(TTC)14	(TTC)14	(TTC)7	(TTC)14	(TTC)14	(TTC)14	(TTC)7	(TTC)7	(TTC)7	NA	(TTC)14	(TTC)14	(TTC)7	(TTC)14	(TTC)7	(TTC)7/(TTC)14	(TTC)7/(TTC)14	(TTC)14
MeSSR072	Chr8	26002183-26002209	(ATG)9	(ATG)17/(ATG)9	(ATG)9	(ATG)17	(ATG)9/(ATG)17	(ATG)9	(ATG)9	(ATG)9/(ATG)17	(ATG)17	(ATG)9	(ATG)9	(ATG)17	(ATG)9/(ATG)10	(ATG)9/(ATG)17	(ATG)9/(ATG)17	(ATG)17	(ATG)17	(ATG)9	(ATG)9/(ATG)17	(ATG)17	(ATG)9	(ATG)9/(ATG)13	(ATG)17	(ATG)9/(ATG)17	(ATG)9	(ATG)17	(ATG)9/(ATG)17	(ATG)9	(ATG)17	(ATG)9/(ATG)17	(ATG)9/(ATG)17	(ATG)9	(ATG)9/(ATG)17	(ATG)18	(ATG)9	(ATG)9	(ATG)9	(ATG)9	(ATG)9	(ATG)9	(ATG)9/(ATG)17	(ATG)9	(ATG)17	(ATG)9	(ATG)9/(ATG)17	(ATG)17/(ATG)9	(ATG)17
MeSSR073	Chr8	30721883-30721926	(TTTC)8	(TTTC)7/(TTTC)8	(TTTC)7	(TTTC)7	(TTTC)7/(TTTC)11	(TTTC)11	(TTTC)11	(TTTC)7	(TTTC)7	(TTTC)11	(TTTC)11	(TTTC)8/(TTTC)7	(TTTC)11	(TTTC)7	(TTTC)7/(TTTC)8	(TTTC)7	(TTTC)7	(TTTC)7/(TTTC)8	(TTTC)7	(TTTC)7	(TTTC)11	(TTTC)8	(TTCT)7/(TTTC)11	(TTTC)11/(TTTC)8	(TTTC)11	(TTTC)7	(TTTC)8	(TTTC)11	(TTTC)8/(TTTC)7	(TTTC)7	(TTTC)7/(TTTC)8	(TTTC)11	(TTTC)7/(TTTC)8	(TTTC)7/(TTTC)8	(TTTC)7/(TTTC)11	(TTTC)11	(TTTC)11	(TTTC)11	(TTTC)7	(TTTC)7/(TTTC)8	(TTTC)7	(TTTC)11	(TTTC)8/(TTTC)11	(TTTC)11	(TTTC)7/(TTTC)11	(TTTC)11/(TTTC)7	(TTTC)7
MeSSR074	Chr9	1829520-1829537	(GAA)9	(GAA)6	(GAA)6	(GAA)6	(GAA)6	(GAA)6	(GAA)6	(GAA)6	(GAA)6	(GAA)6	(GAA)6	(GAA)6	(GAA)6	(GAA)6	(GAA)6	(GAA)7/(GAA)6	(GAA)6	(GAA)6	(GAA)6	(GAA)6/(GAA)7	(GAA)6	(GAA)6	(GAA)6	(GAA)6	(GAA)6	(GAA)6/(GAA)7	(GAA)6	(GAA)6	(GAA)6/(GAA)7	(GAA)6	(GAA)9	(GAA)6	(GAA)6	(GAA)7/(GAA)6	(GAA)6	(GAA)6	(GAA)6	(GAA)6	(AG)2(GAA)2	(GAA)6	(GAA)6	(GAA)6	(GAA)6	(GAA)6	(GAA)6	(GAA)6	(GAA)6
MeSSR075	Chr9	2332060-2332080	(TCT)10	(TCT)6	(TCT)6	(TCT)6/(TCT)9	(TCT)6/(TCT)7	(TCT)6	(TCT)6	(TCT)6	(TCT)7/(TCT)9	(TCT)6	(TCT)6	(TCT)6	(TCT)6	(TCT)6	(TCT)6	(TCT)6	(TCT)6	(TCT)6/(TCT)7	(TCT)7/(TCT)6	(TCT)9/(TCT)6	(TCT)6	(TCT)6/(TCT)7	(TCT)9/(TCT)6	(TCT)6/(TCT)7	(TCT)6	(TCT)6/(TCT)9	(TCT)7/(TCT)9	(TCT)6	(TCT)7/(TCT)9	(TCT)6/(TCT)7	(TCT)10	(TCT)6	(TCT)6/(TCT)7	(TCT)6/(TCT)10	(TCT)6	(TCT)6	(TCT)6	(TCT)6	(AC)2cattttccc(CCT)7(CT)2	(TCT)6/(TCT)9	(TCT)6	(TCT)6	(TCT)9/(TCT)6	(TCT)6	(TCT)6	(TCT)6	(TCT)6
MeSSR076	Chr9	19346361-19346384	(TTTC)6	(TTTC)8/(TTTC)6	(TTTC)7/(TTTC)6	(TTTC)8	(TTTC)7/(TTTC)6	(TTTC)7	(TTTC)7	(TTTC)6/(TTTC)8	(TTTC)6/(TTTC)8	(TTTC)7	(TTTC)7	(TTTC)7/(TTTC)8	(TTTC)7	(TTTC)8/(TTTC)6	(TTTC)7/(TTTC)8	(TTTC)6	(TTTC)6	(TTTC)6	(TTTC)6/(TTTC)8	(TTTC)7/(TTTC)6	(TTTC)7	(TTTC)7/(TTTC)6	(TTTC)7	(TTTC)7/(TTTC)6	(TTTC)7	(TTTC)7/(TTTC)6	(TTTC)7/(TTTC)8	(TTTC)7	(TTTC)6/(TTTC)7	(TTTC)6/(TTTC)8	(TTTC)6	(TTTC)7	(TTTC)7/(TTTC)8	(TTTC)6	(TTTC)6	(TTTC)7	(TTTC)7	(TTTC)7	NA	(TTTC)6/(TTTC)8	(TTTC)6/(TTTC)8	(TTTC)7	(TTTC)6/(TTTC)8	(TTTC)7	(TTTC)7/(TTTC)6	(TTTC)7	(TTTC)6
MeSSR077	Chr9	22719146-22719163	(CTT)6	(CTT)6	(CTT)6	(CTT)15/(CTT)6	(CTT)6/(CTT)13	(CTT)6	(CTT)6	(CTT)6	(CTT)13/(CTT)15	(CTT)6	(CTT)6	(CTT)6	(CTT)6	(CTT)13	(CTT)15	(CTT)6	(CTT)6	(CTT)6	(CTT)6	(CTT)6/(CTT)13	(CTT)6	(CTT)13/(CTT)15	(CTT)6	(CTT)6	(CTT)6	(CTT)6	(CTT)6	(CTT)6	(CTT)6/(CTT)13	(CTT)6	(CTT)6	(CTT)6	(CTT)6/(CTT)15	(CTT)15/(CTT)13	(CTT)13	(CTT)6	(CTT)6	(CTT)6	(CTT)6/(CTT)15	(CTT)13/(CTT)15	(CTT)6	(CTT)6	(CTT)6/(CTT)13	(CTT)6	(CTT)6/(CTT)13	(CTT)6	(CTT)6/(CTT)13
MeSSR078	Chr9	22825837-22825878	(GAATAT)7(AT)2ga(AT)2ga(AT)2ga(AT)2/(GAATAT)9(AT)2ga(AT)2ga(AT)2ga(AT)2ga(AT)2	(GAATAT)9(AT)2ga(AT)2ga(AT)2ga(AT)2ga(AT)2	(GAATAT)4(AT)2ga(AT)2ga(AT)2/(GAATAT)7(AT)2ga(AT)2ga(AT)2ga(AT)2	(GAATAT)7(AT)2ga(AT)2ga(AT)2ga(AT)2	(GAATAT)4(AT)2ga(AT)2ga(AT)2/(GAATAT)7(AT)2ga(AT)2ga(AT)2ga(AT)2	(GAATAT)4(AT)2ga(AT)2ga(AT)2	(GAATAT)4(AT)2ga(AT)2ga(AT)2	(GAATAT)7(AT)2ga(AT)2ga(AT)2ga(AT)2/(GAATAT)9(AT)2ga(AT)2ga(AT)2ga(AT)2ga(AT)2	(GAATAT)7(AT)2ga(AT)2ga(AT)2ga(AT)2	(GAATAT)4(AT)2ga(AT)2ga(AT)2	(GAATAT)4(AT)2ga(AT)2ga(AT)2	(GAATAT)9(AT)2ga(AT)2ga(AT)2ga(AT)2ga(AT)2	(GAATAT)4(AT)2ga(AT)2ga(AT)2	(GAATAT)7(AT)2ga(AT)2ga(AT)2ga(AT)2	(GAATAT)7(AT)2ga(AT)2ga(AT)2ga(AT)2	(GAATAT)4(AT)2ga(AT)2ga(AT)2/(GAATAT)6(AT)2ga(AT)2ga(AT)2ga(AT)2	(GAATAT)6(AT)2ga(AT)2ga(AT)2ga(AT)2	(GAATAT)7(AT)2ga(AT)2ga(AT)2ga(AT)2/(GAATAT)4(AT)2ga(AT)2ga(AT)2	(GAATAT)7(AT)2ga(AT)2ga(AT)2ga(AT)2/(GAATAT)9(AT)2ga(AT)2ga(AT)2ga(AT)2ga(AT)2	(GAATAT)7(AT)2ga(AT)2ga(AT)2ga(AT)2/(GAATAT)4(AT)2ga(AT)2ga(AT)2	(GAATAT)4(AT)2ga(AT)2ga(AT)2	(GAATAT)7(AT)2ga(AT)2ga(AT)2ga(AT)2	(GAATAT)4(AT)2ga(AT)2ga(AT)2	(GAATAT)4(AT)2ga(AT)2ga(AT)2/(GAATAT)9(AT)2ga(AT)2ga(AT)2ga(AT)2ga(AT)2	(GAATAT)4(AT)2ga(AT)2ga(AT)2	(GAATAT)4(AT)2ga(AT)2ga(AT)2/(GAATAT)7(AT)2ga(AT)2ga(AT)2ga(AT)2	(GAATAT)7(AT)2ga(AT)2ga(AT)2ga(AT)2	(GAATAT)4(AT)2ga(AT)2ga(AT)2	(GAATAT)7(AT)2ga(AT)2ga(AT)2ga(AT)2	(GAATAT)4(AT)2ga(AT)2ga(AT)2/(GAATAT)7(AT)2ga(AT)2ga(AT)2ga(AT)2	(GAATAT)4(AT)2ga(AT)2ga(AT)2/(GAATAT)9(AT)2ga(AT)2ga(AT)2ga(AT)2ga(AT)2	(GAATAT)4(AT)2ga(AT)2ga(AT)2	(GAATAT)7(AT)2ga(AT)2ga(AT)2ga(AT)2/(GAATAT)9(AT)2ga(AT)2ga(AT)2ga(AT)2ga(AT)2	(GAATAT)7(AT)2ga(AT)2ga(AT)2ga(AT)2	(GAATAT)7(AT)2ga(AT)2ga(AT)2ga(AT)2	(GAATAT)4(AT)2ga(AT)2ga(AT)2	(GAATAT)4(AT)2ga(AT)2ga(AT)2	(GAATAT)4(AT)2ga(AT)2ga(AT)2	(GAATAT)7(AT)2ga(AT)2ga(AT)2ga(AT)2	(GAATAT)7(AT)2ga(AT)2ga(AT)2ga(AT)2	(GAATAT)7(AT)2ga(AT)2ga(AT)2ga(AT)2/(GAATAT)9(AT)2ga(AT)2ga(AT)2ga(AT)2ga(AT)2	(GAATAT)4(AT)2ga(AT)2ga(AT)2	(GAATAT)7(AT)2ga(AT)2ga(AT)2ga(AT)2	(GAATAT)4(AT)2ga(AT)2ga(AT)2	(GAATAT)4(AT)2ga(AT)2ga(AT)2/(GAATAT)7(AT)2ga(AT)2ga(AT)2ga(AT)2	(GAATAT)4(AT)2ga(AT)2ga(AT)2	(GAATAT)7(AT)2ga(AT)2ga(AT)2ga(AT)2/(GAATAT)9(AT)2ga(AT)2ga(AT)2ga(AT)2ga(AT)2
MeSSR079	Chr9	23001023-23001046	(TATG)6	(TATG)6	(TATG)5/(TATG)6	(TATG)6	(TATG)5/(TATG)6	(TATG)5	(TATG)5	(TATG)6	(TATG)6	(TATG)5	(TATG)5	(TATG)6	(TATG)5	(TATG)6	(TATG)6	(TATG)5	(TATG)6	(TATG)6	(TATG)6	(TATG)6/(TATG)5	(TATG)5	(TATG)6	(TATG)5	(TATG)5/(TATG)6	(TATG)5	(TATG)5/(TATG)6	(TATG)6	(TATG)5	(TATG)6	(TATG)5/(TATG)6	(TATG)5/(TATG)6	(TATG)5	(TATG)6	(TATG)6	(TATG)6	(TATG)5	(TATG)5	(TATG)5	(TATG)6/(TATG)5	(TATG)6	(TATG)6	(TATG)5	(TATG)6	(TATG)5	(TATG)5/(TATG)6	(TATG)5	(TATG)6
MeSSR080	Chr9	23787244-23787267	(TTC)8/(TTC)11	(TTC)8	(TTC)6/(TTC)8	(TTC)8	(TTC)6/(TTC)8	(TTC)6	(TTC)6	(TTC)8	(TTC)8	(TTC)6	(TTC)6	(TTC)8	(TTC)6	(TTC)8	(TTC)8	(TTC)8/(TTC)6	(TTC)8	(TTC)8/(TTC)6	(TTC)8	(TTC)6/(TTC)8	(TTC)6	(TTC)8	(TTC)6	(TTC)6/(TTC)8	(TTC)6	(TTC)6/(TTC)8	(TTC)8	(TTC)6	(TTC)8	(TTC)6/(TTC)8	(TTC)6/(TTC)8	(TTC)6	(TTC)8/(TTC)11	(TTC)8	(TTC)8	(TTC)6	(TTC)6	(TTC)6	(TTC)8	(TTC)8	(TTC)6	(TTC)6	(TTC)8	(TTC)6	(TTC)6/(TTC)8	(TTC)6	(TTC)8
MeSSR081	Chr10	1718827-1718847	(AAT)4	(AAT)4	(AAT)4/(AAT)7	(AAT)7	(AAT)4	(AAT)7	(AAT)7	(AAT)4	(AAT)4	(AAT)7	(AAT)7	(AAT)4	(AAT)7	(AAT)7	(AAT)7	(AAT)4	(AAT)4	(AAT)4	(AAT)4	(AAT)4/(AAT)7	(AAT)7	(AAT)4	(AAT)4	(AAT)4/(AAT)7	(AAT)7	(AAT)4/(AAT)7	(AAT)4	(AAT)7	(AAT)4	(AAT)4	(AAT)4	(AAT)7	(AAT)4	(AAT)4/(AAT)7	(AAT)4	(AAT)7	(AAT)7	(AAT)7	(AAT)4/(AAT)7	(AAT)4	(AAT)4	(AAT)7	(AAT)7	(AAT)7	(AAT)7	(AAT)4	(AAT)4/(AAT)7
MeSSR082	Chr10	2712709-2712729	(CGG)9	(CGG)9	(CGG)7/(CGG)9	(CGG)9	(CGG)7	(CGG)7	(CGG)7	(CGG)9/(CGG)10	(CGG)10	(CGG)7	(CGG)7	(CGG)9/(CGG)10	(CGG)7	(CGG)9/(CGG)10	(CGG)7/(CGG)9	(CGG)9	(CGG)9	(CGG)10/(CGG)9	(CGG)9	(CGG)7/(CGG)9	(CGG)7	(CGG)9/(CGG)10	(CGG)9	(CGG)7/(CGG)9	(CGG)7	(CGG)7/(CGG)9	(CGG)9	(CGG)7	(CGG)9	(CGG)7/(CGG)9	(CGG)9	(CGG)7	(CGG)9	(CGG)9	(CGG)10/(CGG)9	(CGG)7	(CGG)7	(CGG)7	(CGG)9/(CGG)7	(CGG)9	(CGG)9/(CGG)7	(CGG)7	(CGG)9/(CGG)7	(CGG)7	(CGG)7/(CGG)9	(CGG)9/(CGG)7	(CGG)9/(CGG)10
MeSSR083	Chr10	2906058-2906093	(TTCT)11	(TTCT)9	(TTCT)9	(TTCT)9	(TTCT)9	(TTCT)9	(TTCT)9	(TTCT)9	(TTCT)9	(TTCT)9	(TTCT)9	(TTCT)9	(TTCT)9	(TTCT)9	(TTCT)9	(TTCT)9	(TTCT)9	(TTCT)9/(TTCT)11	(TTCT)9	(TTCT)9	(TTCT)9	(TTCT)9/(TTCT)11	(TTCT)9	(TTCT)9	(TTCT)9	(TTCT)9	(TTCT)9	(TTCT)9	(TTCT)9	(TTCT)9	(TTCT)4	(TTCT)9	(TTCT)4/(TTCT)9	(TTCT)9	(TTCT)9	(TTCT)9	(TTCT)9	(TTCT)9	(TTCT)9	(TTCT)9	(TTCT)9	(TTCT)9	(TTCT)9	(TTCT)9	(TTCT)9	(TTCT)11	(TTCT)9
MeSSR084	Chr10	4531786-4531815	(TTC)13	(TTC)9/(TTC)10	(TTC)9/(TTC)10	(TTC)9	(TTC)9/(TTC)10	(TTC)10	(TTC)10	(TTC)10/(TTC)9	(TTC)9/(TTC)13	(TTC)10	(TTC)10	(TTC)10/(TTC)9	(TTC)10/(TTC)9	(TTC)10/(TTC)13	(TTC)9	(TTC)10	(TTC)10	(TTC)9	(TTC)10/(TTC)9	(TTC)9	(TTC)10	(TTC)9/(TTC)13	(TTC)9	(TTC)10	(TTC)10	(TTC)9	(TTC)9/(TTC)13	(TTC)10	(TTC)13/(TTC)9	(TTC)9/(TTC)10	(TTC)13	(TTC)10	(TTC)10/(TTC)13	(TTC)13	(TTC)9	(TTC)10	(TTC)10	(TTC)10	(TTC)10	(TTC)9/(TTC)13	(TTC)9	(TTC)10	(TTC)13/(TTC)9	(TTC)10	(TTC)13/(TTC)10	(TTC)10/(TTC)13	(TTC)10/(TTC)9
MeSSR085	Chr10	4641539-4641571	(AGA)8	(AGA)8	(AGA)8/(AGA)11	(AGA)8	(AGA)8/(AGA)11	(AGA)11	(AGA)11	(AGA)8	(AGA)8	(AGA)11	(AGA)11	(AGA)8	(AGA)11	(AGA)8	(AGA)8	(AGA)8	(AGA)8	(AGA)8	(AGA)8	(AGA)8	(AGA)11	(AGA)8	(AGA)8	(AGA)8/(AGA)11	(AGA)11	(AGA)8	(AGA)8	(AGA)11/(AGA)13	(AGA)8	(AGA)8	(AGA)8	(AGA)11/(AGA)13	(AGA)8	(AGA)8	(AGA)8	(AGA)11	(AGA)11	(AGA)11	(AGA)8/(AGA)11	(AGA)8	(AGA)8	(AGA)11	(AGA)8	(AGA)11	(AGA)11/(AGA)8	(AGA)8/(AGA)13	(AGA)8
MeSSR086	Chr10	6592873-6592873	(TCT)9	(TCT)13	(TCT)13	(TCT)9	(TCT)13/(TCT)9	(TCT)13	(TCT)13	(TCT)13/(TCT)9	(TCT)9/(TCT)13	(TCT)13	(TCT)13	(TCT)13/(TCT)9	(TCT)13	(TCT)9/(TCT)13	(TCT)9	(TCT)9	(TCT)9	(TCT)9	(TCT)13/(TCT)9	(TCT)13/(TCT)9	(TCT)13	(TCT)9	(TCT)13/(TCT)9	(TCT)13	(TCT)13	(TCT)13/(TCT)9	(TCT)9	(TCT)13/(TCT)15	(TCT)9/(TCT)13	(TCT)9	(TCT)9	(TCT)13/(TCT)15	(TCT)9	(TCT)9	(TCT)13	(TCT)13	(TCT)13	(TCT)13	(TCT)13/(TCT)9	(TCT)9	(TCT)9	(TCT)13	(TCT)9	(TCT)13	(TCT)13/(TCT)9	(TCT)13/(TCT)12	(TCT)9/(TCT)13
MeSSR087	Chr10	17800384-17800407	(TCAT)6	(TCAT)6	(TCAT)6/(TCAT)7	(TCAT)6	(TCAT)6	(TCAT)6	(TCAT)6	(TCAT)7/(TCAT)6	(TCAT)6	(TCAT)6	(TCAT)6	(TCAT)6	(TCAT)6	(TCAT)6	(TCAT)6	(TCAT)10	(TCAT)6	(TCAT)6	(TCAT)6	(TCAT)6/(TCAT)10	(TCAT)6	(TCAT)6/(TCAT)7	(TCAT)7/(TCAT)10	(TCAT)6	(TCAT)6	(TCAT)6	(TCAT)6	(TCAT)6	(TCAT)6/(TCAT)10	(TCAT)6	(TCAT)6	(TCAT)6	(TCAT)6	(TCAT)6	(TCAT)6	(TCAT)6	(TCAT)6	(TCAT)6	(TCAT)6	(TCAT)6	(TCAT)6/(TCAT)7	(TCAT)6	(TCAT)6/(TCAT)14	(TCAT)6	(TCAT)6/(TCAT)7	(TCAT)6/(TCAT)10	(TCAT)6
MeSSR088	Chr10	21621072-21621087	(AAGA)7	(AAGA)7	(AAGA)4/(AAGA)7	(AAGA)7	(AAGA)4/(AAGA)7	(AAGA)4	(AAGA)4	(AAGA)7	(AAGA)7	(AAGA)4	(AAGA)4	(AAGA)7	(AAGA)4	(AAGA)7	(AAGA)7	(AAGA)7	(AAGA)7	(AAGA)7	(AAGA)7	(AAGA)7	(AAGA)4	(AAGA)7	(AAGA)7	(AAGA)4/(AAGA)7	(AAGA)4	(AAGA)7	(AAGA)7	(AAGA)4	(AAGA)7	(AAGA)7	(AAGA)7	(AAGA)4	(AAGA)7	(AAGA)7	(AAGA)7	(AAGA)4	(AAGA)4	(AAGA)4	(AAGA)4/(AAGA)7	(AAGA)7	(AAGA)7	(AAGA)4	(AAGA)7	(AAGA)4	(AAGA)4	(AAGA)7/(AAGA)9	(AAGA)7
MeSSR089	Chr11	174139-174156	(AAT)9	(AAT)6	(AAT)6	(AAT)9/(AAT)6	(AAT)6	(AAT)6	(AAT)6	(AAT)6	(AAT)6	(AAT)6	(AAT)6	(AAT)6	(AAT)6	(AAT)6	(AAT)9	(AAT)10/(AAT)9	(AAT)6	(AAT)6	(AAT)6	(AAT)6	(AAT)6	(AAT)6	(AAT)6	(AAT)6	(AAT)6	(AAT)6	(AAT)9	(AAT)6	(AAT)6	(AAT)6	(AAT)9/(AAT)10	(AAT)6	(AAT)9/(AAT)6	(AAT)7	(AAT)6	(AAT)6	(AAT)6	(AAT)6	(AAT)9/(AAT)6	(AAT)9	(AAT)9	(AAT)6	(AAT)6	(AAT)6	(AAT)6	(AAT)6	(AAT)6
MeSSR090	Chr11	4046235-4046255	(AAG)13	(AAG)13	(AAG)7/(AAG)13	(AAG)13	(AAG)7/(AAG)13	(AAG)7	(AAG)7	(AAG)13	(AAG)13	(AAG)7	(AAG)7	(AAG)13/(AAG)7	(AAG)7	(AAG)13	(AAG)13/(AAG)7	(AAG)13	(AAG)13	(AAG)13	(AAG)13	(AAG)13	(AAG)7	(AAG)13/(AAG)14	(AAG)13	(AAG)7/(AAG)13	(AAG)7	(AAG)13	(AAG)13/(AAG)14	(AAG)7	(AAG)13	(AAG)13	(AAG)13	(AAG)7	(AAG)13	(AAG)14	(AAG)13	(AAG)7	(AAG)7	(AAG)7	(AAG)13/(AAG)7	(AAG)13	(AAG)13	(AAG)7	(AAG)13	(AAG)6	(AAG)7/(AAG)13	(AAG)7/(AAG)13	(AAG)13
MeSSR091	Chr11	11071718-11071742	(CCTTC)2	(CCTTC)5/(CCTTC)2	(CCTTC)5	(CCTTC)2	(CCTTC)5/(CCTTC)2	(CCTTC)5	(CCTTC)5	(CCTTC)2	(CCTTC)2	(CCTTC)5	(CCTTC)5	(CCTTC)2/(CCTTC)5	(CCTTC)5	(CCTTC)2	(CCTTC)2	(CCTTC)5/(CCTTC)2	(CCTTC)2	(CCTTC)5/(CCTTC)2	(CCTTC)2	(CCTTC)2	(CCTTC)5	(CCTTC)2	(CCTTC)5/(CCTTC)2	(CCTTC)5/(CCTTC)2	(CCTTC)5	(CCTTC)2	(CCTTC)2	(CCTTC)5	(CCTTC)2	(CCTTC)2	(CCTTC)2	(CCTTC)5	(CCTTC)2	(CCTTC)2	(CCTTC)2	(CCTTC)5	(CCTTC)5	(CCTTC)5	(CCTTC)5/(CCTTC)2	(CCTTC)2	(CCTTC)2	(CCTTC)5	(CCTTC)3/(CCTTC)2	(CCTTC)6	(CCTTC)5/(CCTTC)2	(CCTTC)2	(CCTTC)2
MeSSR092	Chr11	19544778-19544795	(AAG)7/(AAG)11	(AAG)6/(AAG)11	(AAG)6	(AAG)11	(AAG)6/(AAG)11	(AAG)6	(AAG)6	(AAG)11	(AAG)11	(AAG)6	(AAG)6	(AAG)11/(AAG)6	(AAG)6	(AAG)11	(AAG)11/(AAG)10	(AAG)11	(AAG)11	(AAG)11	(AAG)11	(AAG)11	(AAG)6	(AAG)11/(AAG)7	(AAG)11	(AAG)6/(AAG)11	(AAG)6	(AAG)11	(AAG)11	(AAG)6	(AAG)11	(AAG)11	(AAG)11/(AAG)7	(AAG)6	(AAG)11	(AAG)11	(AAG)11	(AAG)6	(AAG)6	(AAG)6	(AAG)11/(AAG)6	(AAG)11	(AAG)11	(AAG)6	(AAG)11	(AAG)6	(AAG)6/(AAG)7	(AAG)6/(AAG)11	(AAG)11
MeSSR093	Chr11	25931785-25931817	(TTC)11/(TTC)12	(TTC)10/(TTC)11	(TTC)12/(TTC)10	(TTC)11/(TTC)10	(TTC)10/(TTC)11	(TTC)11	(TTC)12/(TTC)11	(TTC)10	(TTC)10	(TTC)11/(TTC)12	(TTC)12/(TTC)11	(TTC)11/(TTC)10	(TTC)11/(TTC)12	(TTC)10	(TTC)10/(TTC)11	(TTC)11/(TTC)12	(TTC)12	(TTC)10	(TTC)10	(TTC)10/(TTC)11	(TTC)11	(TTC)11/(TTC)12	(TTC)12/(TTC)11	(TTC)11/(TTC)10	(TTC)11	(TTC)11/(TTC)10	(TTC)11	(TTC)11/(TTC)12	(TTC)11/(TTC)10	(TTC)11	(TTC)12	(TTC)12/(TTC)11	(TTC)10/(TTC)11	(TTC)11	(TTC)10/(TTC)11	(TTC)11	(TTC)11	(TTC)11	(TTC)10/(TTC)11	(TTC)10	(TTC)11/(TTC)12	(TTC)11	(TTC)10	(TTC)12	(TTC)11	(TTC)11/(TTC)12	(TTC)10
MeSSR094	Chr11	26704272-26704316	(CTT)14	(CTT)16	(CTT)14	(CTT)14	(CTT)14	(CTT)14	(CTT)14	(CTT)14	(CTT)14	(CTT)14	(CTT)14	(CTT)14	(CTT)14	(CTT)14	(CTT)16/(CTT)14	(CTT)14	(CTT)14	(CTT)14	(CTT)14	(CTT)14	(CTT)14	(CTT)14	(CTT)14	(CTT)14	(CTT)14	(CTT)14/(CTT)16	(CTT)16/(CTT)14	(CTT)14	(CTT)14	(CTT)14	(CTT)14	(CTT)14	(CTT)14	(CTT)14	(CTT)14	(CTT)14	(CTT)14	(CTT)14	NA	(CTT)16	(CTT)14	(CTT)14	(CTT)16/(CTT)14	(CTT)14	(CTT)14	(CTT)14	(CTT)16
MeSSR095	Chr11	28436294-28436329	(TTC)6/(TTC)13	(TTC)6/(TTC)12	(TTC)12	(TTC)6	(TTC)6/(TTC)12	(TTC)12	(TTC)12	(TTC)6/(TTC)12	(TTC)6	(TTC)12	(TTC)12	(TTC)6/(TTC)12	(TTC)12	(TTC)12	(TTC)15	(TTC)15	(TTC)13	(TTC)6	(TTC)12/(TTC)6	(TTC)12/(TTC)13	(TTC)12	(TTC)6/(TTC)13	(TTC)12/(TTC)15	(TTC)12	(TTC)12	(TTC)12/(TTC)13	(TTC)12/(TTC)15	(TTC)12	(TTC)12/(TTC)13	(TTC)6	(TTC)15/(TTC)13	(TTC)12	(TTC)12/(TTC)6	(TTC)15	(TTC)6/(TTC)12	(TTC)12	(TTC)12	(TTC)12	(TTC)12	(TTC)15	(TTC)6/(TTC)15	(TTC)12	(TTC)6	(TTC)12	(TTC)12/(TTC)15	(TTC)6/(TTC)12	(TTC)12
MeSSR096	Chr11	29698193-29698216	(TTA)8	(TTA)4	(TTA)4/(TTA)8	(TTA)4	(TTA)4	(TTA)4	(TTA)4	(TTA)4/(TTA)8	(TTA)4/(TTA)8	(TTA)4	(TTA)4	(TTA)4/(TTA)8	(TTA)4	(TTA)4	(TTA)4/(TTA)8	(TTA)8	(TTA)8	(TTA)8	(TTA)4	(TTA)4/(TTA)8	(TTA)4	(TTA)8	(TTA)4	(TTA)4	(TTA)4	(TTA)8/(TTA)4	(TTA)4	(TTA)4	(TTA)4	(TTA)8	(TTA)8	(TTA)4	(TTA)4/(TTA)8	(TTA)8	(TTA)4	(TTA)4	(TTA)4	(TTA)4	(TTA)4	(TTA)4	(TTA)8	(TTA)4	(TTA)8	(TTA)4	(TTA)4	(TTA)4	(TTA)4/(TTA)8
MeSSR097	Chr11	30990560-30990580	(CTT)7/(CTT)9	(CTT)9/(CTT)7	(CTT)9/(CTT)11	(CTT)7	(CTT)10/(CTT)7	(CTT)10	(CTT)10/(CTT)11	(CTT)7	(CTT)7	(CTT)10/(CTT)11	(CTT)10/(CTT)11	(CTT)7	(CTT)10/(CTT)11	(CTT)7	(CTT)7	(CTT)7	(CTT)7	(CTT)7	(CTT)7/(CTT)9	(CTT)7/(CTT)11	(CTT)10	(CTT)7/(CTT)9	(CTT)7	(CTT)10	(CTT)10	(CTT)11/(CTT)7	(CTT)7/(CTT)11	(CTT)11	(CTT)7/(CTT)11	(CTT)9	(CTT)7/(CTT)9	(CTT)10/(CTT)11	(CTT)9/(CTT)11	(CTT)7	(CTT)7	(CTT)10	(CTT)10/(CTT)11	(CTT)10	(CTT)4	(CTT)7	(CTT)7	(CTT)10	(CTT)7/(CTT)9	(CTT)10	(CTT)10	(CTT)10/(CTT)11	(CTT)9
MeSSR098	Chr12	9664135-9664166	(TTTA)4	(TTTA)4	(TTTA)4	(TTTA)4	(TTTA)4	(TTTA)8	(TTTA)8	(TTTA)4	(TTTA)4	(TTTA)8	(TTTA)8	(TTTA)4	(TTTA)8	(TTTA)4/(TTTA)8	(TTTA)4	(TTTA)4	(TTTA)4	(TTTA)4	(TTTA)4	(TTTA)4	(TTTA)8/(TTTA)4	(TTTA)4	(TTTA)4	(TTTA)4/(TTTA)8	(TTTA)8/(TTTA)4	(TTTA)4	(TTTA)4	(TTTA)8	(TTTA)4	(TTTA)4	(TTTA)4	(TTTA)8	(TTTA)4	(TTTA)4	(TTTA)4	(TTTA)8	(TTTA)8	(TTTA)8	(TATT)7	(TATT)7	(TTTA)4	(TTTA)8	(TTTA)4	(TTTA)8	(TTTA)4	(TTTA)4	(TTTA)4
MeSSR099	Chr12	12939326-12939340	(TTCCT)7	(TTCCT)5	(TTCCT)3	(TTCCT)3/(TTCCT)7	(TTCCT)3/(TTCCT)5	(TTCCT)3	(TTCCT)3	(TTCCT)5	(TTCCT)7/(TTCCT)5	(TTCCT)3	(TTCCT)3	(TTCCT)5	(TTCCT)3	(TTCCT)3	(TTCCT)7	(TTCCT)7	(TTCCT)7	(TTCCT)3/(TTCCT)5	(TTCCT)7/(TTCCT)5	(TTCCT)5/(TTCCT)7	(TTCCT)3	(TTCCT)7/(TTCCT)5	(TTCCT)7	(TTCCT)3/(TTCCT)5	(TTCCT)3	(TTCCT)3/(TTCCT)7	(TTCCT)7/(TTCCT)5	(TTCCT)3	(TTCCT)5	(TTCCT)5	(TTCCT)7	(TTCCT)3	(TTCCT)5	(TTCCT)7	(TTCCT)5	(TTCCT)3	(TTCCT)3	(TTCCT)3	(TTCCT)7/(TTCCT)3	(TTCCT)7	(TTCCT)7	(TTCCT)3	(TTCCT)5	(TTCCT)3	(TTCCT)3/(TTCCT)7	(TTCCT)3/(TTCCT)7	(TTCCT)5
MeSSR100	Chr12	15525645-15525677	(GAA)13/(GAA)16	(GAA)13	(GAA)11/(GAA)13	(GAA)12	(GAA)11/(GAA)13	(GAA)12	(GAA)11	(GAA)13	(GAA)11/(GAA)13	(GAA)11	(GAA)11	(GAA)13	(GAA)11	(GAA)11/(GAA)13	(GAA)12	(GAA)13/(GAA)12	(GAA)13/(GAA)12	(GAA)13	(GAA)13	(GAA)11/(GAA)13	(GAA)11	(GAA)11/(GAA)12	(GAA)11/(GAA)13	(GAA)11/(GAA)13	(GAA)11	(GAA)11/(GAA)13	(GAA)11	(GAA)11	(GAA)11/(GAA)13	(GAA)13/(GAA)11	(GAA)12/(GAA)16	(GAA)11	(GAA)11/(GAA)13	(GAA)16/(GAA)13	(GAA)13	(GAA)12	(GAA)11	(GAA)11	(GAA)11	(GAA)11	(GAA)13	(GAA)12	(GAA)13	(GAA)11	(GAA)11/(GAA)13	(GAA)11/(GAA)13	(GAA)13
MeSSR101	Chr12	18015464-18015478	(CAATC)4	(CAATC)3	(CAATC)3	(CAATC)3	(CAATC)3	(CAATC)3	(CAATC)3	(CAATC)3	(CAATC)3	(CAATC)3	(CAATC)3	(CAATC)3	(CAATC)3	(CAATC)3	(CAATC)3	(CAATC)3	(CAATC)3	(CAATC)3	(CAATC)3	(CAATC)3	(CAATC)3	(CAATC)3	(CAATC)3	(CAATC)3	(CAATC)3	(CAATC)3	(CAATC)4	(CAATC)3	(CAATC)3	(CAATC)3	(CAATC)3/(CAATC)4	(CAATC)3	(CAATC)3	(CAATC)3/(CAATC)4	(CAATC)3	(CAATC)3	(CAATC)3	(CAATC)3	(CAATC)3/(CAATC)4	(CAATC)4	(CAATC)3	(CAATC)3	(CAATC)3	(CAATC)3	(CAATC)3	(CAATC)3	(CAATC)3
MeSSR102	Chr12	20178415-20178444	(TTC)10	(TTC)10	(TTC)10	(TTC)10	(TTC)10	(TTC)10	(TTC)10	(TTC)10	(TTC)10	(TTC)10	(TTC)10/(TTC)8	(TTC)10	(TTC)10	(TTC)10	(TTC)10	(TTC)10	(TTC)7/(TTC)10	(TTC)10	(TTC)10	(TTC)10	(TTC)10	(TTC)10	(TTC)10	(TTC)10	(TTC)10	(TTC)10	(TTC)10/(TTC)7	(TTC)8/(TTC)10	(TTC)10	(TTC)10/(TTC)7	(TTC)10	(TTC)10	(TTC)10/(TTC)7	(TTC)10/(TTC)7	(TTC)10	(TTC)10	(TTC)10	(TTC)10	(TTC)10	(TTC)10	(TTC)10	(TTC)10	(TTC)10	(TTC)10	(TTC)10	(TTC)10	(TTC)10
MeSSR103	Chr12	20986953-20986973	(CTT)11	(CTT)7/(CTT)11	(CTT)7/(CTT)11	(CTT)11	(CTT)7/(CTT)11	(CTT)9	(CTT)7	(CTT)7/(CTT)11	(CTT)7/(CTT)11	(CTT)7	(CTT)7/(CTT)9	(CTT)11/(CTT)7	(CTT)7	(CTT)11/(CTT)7	(CTT)11	(CTT)11	(CTT)11	(CTT)11	(CTT)7	(CTT)11/(CTT)7	(CTT)7	(CTT)11	(CTT)11/(CTT)7	(CTT)7	(CTT)7	(CTT)7/(CTT)11	(CTT)11/(CTT)12	(CTT)9/(CTT)7	(CTT)11	(CTT)11	(CTT)11	(CTT)7	(CTT)11	(CTT)11	(CTT)7/(CTT)11	(CTT)9	(CTT)7	(CTT)7	NA	(CTT)12	(CTT)11	(CTT)9	(CTT)11	(CTT)7	(CTT)7/(CTT)11	(CTT)11/(CTT)7	(CTT)7
MeSSR104	Chr12	22089244-22089267	(AAT)4	(AAT)5	(AAT)8	(AAT)5	(AAT)5	(AAT)5	(AAT)8/(AAT)7	(AAT)5	(AAT)5	(AAT)8/(AAT)5	(AAT)8/(AAT)7	(AAT)5	(AAT)4/(AAT)5	(AAT)5	(AAT)4/(AAT)5	(AAT)6	(AAT)6	(AAT)5	(AAT)5	(AAT)8	(AAT)7	(AAT)5	(AAT)4/(AAT)9	(AAT)5	(AAT)5/(AAT)7	(AAT)7/(AAT)4	(AAT)4	(AAT)7	(AAT)4	(AAT)4	(AAT)4	(AAT)5	(AAT)4/(AAT)5	(AAT)7	(AAT)5	(AAT)5/(AAT)7	(AAT)8	(AAT)7	(AAT)4	(AAT)4	(AAT)5	(AAT)7/(AAT)5	(AAT)5	(AAT)8	(AAT)8/(AAT)7	(AAT)5	(AAT)5
MeSSR105	Chr5	27813320-27813343	(TCT)7/(TCT)10	(TCT)10/(TCT)4tc(CT)2(TCT)2	(TCT)7/(TCT)12	(TCT)4tc(CT)2(TCT)2	(TCT)12/(TCT)10	(TCT)12	(TCT)12	(TCT)4tc(CT)2(TCT)2/(TCT)10	(TCT)4tc(CT)2(TCT)2/(TCT)10	(TCT)12	(TCT)12	(TCT)7/(TCT)10	(TCT)12	(TCT)10/(TCT)12	(TCT)7/(TCT)10	(TCT)7/(TCT)4tc(CT)2(TCT)2	(TCT)7	(TCT)4tc(CT)2(TCT)2/(TCT)10	(TCT)4tc(CT)2(TCT)2/(TCT)10	(TCT)4tc(CT)2(TCT)2/(TCT)12	(TCT)12	(TCT)7	(TCT)12/(TCT)4tc(CT)2(TCT)2	(TCT)12/(TCT)10	(TCT)12	(TCT)12/(TCT)4tc(CT)2(TCT)2	(TCT)7/(TCT)10	(TCT)12	(TCT)4tc(CT)2(TCT)2/(TCT)7	(TCT)7/(TCT)4tc(CT)2(TCT)2	(TCT)7	(TCT)12	(TCT)7/(TCT)11	(TCT)7	(TCT)12/(TCT)10	(TCT)12	(TCT)12	(TCT)12	(TCT)9	(TCT)10	(TCT)10	(TCT)12	(TCT)7/(TCT)4tc(CT)2(TCT)2	(TCT)12	(TCT)12	(TCT)7	(TCT)10
MeSSR106	Chr3	16738339-16738348	(GA)2(GAGAA)2(AGA)2/(GAGAA)2(GA)2(AGA)2	(GAGAA)2(GA)2(AGA)2/(GA)2(GAGAA)2(AGA)2	(GAGAA)2(GA)2(AGA)2/(GA)2(GAGAA)2(AGA)2	NA	(GAGAA)2(GA)2(AGA)2/(GA)2(GAGAA)2(AGA)2	(GA)2(GAGAA)2(AGA)2/(GAGAA)2(GA)2(AGA)2	(GAGAA)2(GA)2(AGA)2/(GA)2(GAGAA)2(AGA)2	(GAGAA)2(GA)2(AGA)2/(GA)2(GAGAA)2(AGA)2	(GA)2(GAGAA)2(AGA)2/(GAGAA)2(GA)2(AGA)2	(GA)2(GAGAA)2(AGA)2/(GAGAA)2(GA)2(AGA)2	(GA)2(GAGAA)2(AGA)2/(GAGAA)2(GA)2(AGA)2	(GA)2(GAGAA)2(AGA)2/(GAGAA)2(GA)2(AGA)2	(GA)2(GAGAA)2(AGA)2/(GAGAA)2(GA)2(AGA)2	(GA)2(GAGAA)2(AGA)2/(GAGAA)2(GA)2(AGA)2	(GAGAA)2(GA)2(AGA)2/(GA)2(GAGAA)2(AGA)2	(GA)2(GAGAA)2(AGA)2/(GAGAA)2(GA)2(AGA)2	(GAGAA)2(GA)2(AGA)2/(GA)2(GAGAA)2(AGA)2	NA	(GAGAA)2(GA)2(AGA)2/(GA)2(GAGAA)2(AGA)2	(GA)2(GAGAA)2(AGA)2/(GAGAA)2(GA)2(AGA)2	(GAGAA)2(GA)2(AGA)2/(GA)2(GAGAA)2(AGA)2	(GA)2(GAGAA)2(AGA)2/(GAGAA)2(GA)2(AGA)2	(GAGAA)2(GA)2(AGA)2/(GA)2(GAGAA)2(AGA)2	(GAGAA)2(GA)2(AGA)2/(GA)2(GAGAA)2(AGA)2	(GAGAA)2(GA)2(AGA)2/(GA)2(GAGAA)2(AGA)2	(GAGAA)2(GA)2(AGA)2/(GA)2(GAGAA)2(AGA)2	(GA)2(GAGAA)2(AGA)2/(GAGAA)2(GA)2(AGA)2	(GAGAA)2(GA)2(AGA)2/(GA)2(GAGAA)2(AGA)2	(GAGAA)2(GA)2(AGA)2/(GA)2(GAGAA)2(AGA)2	NA	(GA)2(GAGAA)2(AGA)2/(GAGAA)2(GA)2(AGA)2	(GAGAA)2(GA)2(AGA)2/(GA)2(GAGAA)2(AGA)2	(GA)2(GAGAA)2(AGA)2/(GAGAA)2(GA)2(AGA)2	NA	(GAGAA)2(GA)2(AGA)2/(GA)2(GAGAA)2(AGA)2	(GAGAA)2(GA)2(AGA)2/(GA)2(GAGAA)2(AGA)2	(GA)2(GAGAA)2(AGA)2/(GAGAA)2(GA)2(AGA)2	(GAGAA)2(GA)2(AGA)2/(GA)2(GAGAA)2(AGA)2	NA	(GAGAA)2(GA)2(AGA)2/(GA)2(GAGAA)2(AGA)2	(GA)2(GAGAA)2(AGA)2/(GAGAA)2(GA)2(AGA)2	(GA)2(GAGAA)2(AGA)2/(GAGAA)2(GA)2(AGA)2	(GA)2(GAGAA)2(AGA)2/(GAGAA)2(GA)2(AGA)2	(GAGAA)2(GA)2(AGA)2/(GA)2(GAGAA)2(AGA)2	(GA)2(GAGAA)2(AGA)2/(GAGAA)2(GA)2(AGA)2	(GAGAA)2(GA)2(AGA)2/(GA)2(GAGAA)2(AGA)2	NA
MeSSR107	Chr4	27172333-27172360	(GA)16	(GA)16	(GA)13/(GA)16	(GA)13	(GA)13	(GA)13	(GA)13	(GA)20	(GA)16	(GA)7/(GA)13	(GA)7/(GA)13	(GA)16	(GA)7/(GA)13	(GA)16	(GA)13	(GA)13	(GA)7/(GA)13	(GA)16	(GA)7	(GA)17	(GA)7	(GA)16	(GA)16	(GA)7/(GA)13	(GA)7/(GA)13	(GA)17	(GA)17	(GA)7/(GA)13	(GA)17	(GA)17	(GA)13/(GA)16	(GA)7/(GA)13	(GA)17	(GA)13	(GA)16/(GA)20	(GA)13	(GA)13	(GA)7/(GA)13	(GA)17	(GA)17	(GA)19	(GA)13	(GA)19/(GA)20	(GA)13	(GA)7/(GA)13	(GA)7	(GA)16/(GA)17
MeSSR108	Chr7	23954873-23955145	(GA)29	(GA)20	(GA)12	(GA)12	NA	(GA)20/(GA)12	(GA)12	NA	NA	(GA)12	(GA)12	NA	(GA)12	(GA)12	NA	(GA)2t(AG)9	NA	(GA)12	(GA)12	NA	(GA)12	(GA)11	NA	(GA)12	(GA)12	NA	NA	(GA)12	NA	NA	NA	(GA)12/(GA)20	NA	(GA)27	NA	(GA)12	(GA)12	(GA)12	(GA)12	NA	(GA)30	(GA)12/(GA)20	(GA)2t(AG)9	(GA)21	(GA)11	(GA)12	NA
MeSSR109	Chr10	22238981-22239015	(CT)5tgacttttttat(TTTTC)2	NA	(CT)5tgacttttttat(TTTTC)2	(CT)5tgacttttttat(TTTTC)2	NA	(CT)6tgacttttttat(TTTTC)2	(CT)5tgacttttttat(TTTTC)2	NA	(CT)5tgacttttttat(TTTTC)2	(CT)8tgacttttttat(TTTTC)2	(CT)8tgacttttttat(TTTTC)2	(CT)5tgacttttttat(TTTTC)2	(CT)5tgacttttttat(TTTTC)2	(CT)5tgacttttttat(TTTTC)2	(CT)5tgacttttttat(TTTTC)2	(CT)5tgacttttttat(TTTTC)2	(CT)5tgacttttttat(TTTTC)2	(CT)5tgacttttttat(TTTTC)2	(CT)5tgacttttttat(TTTTC)2	(CT)5tgacttttttat(TTTTC)2	(CT)5tgacttttttat(TTTTC)2	(CT)5tgacttttttat(TTTTC)2	(CT)5tgacttttttat(TTTTC)2	(CT)5tgacttttttat(TTTTC)2	(CT)5tgacttttttat(TTTTC)2	(CT)5tgacttttttat(TTTTC)2	(CT)5tgacttttttat(TTTTC)2	NA	(CT)5tgacttttttat(TTTTC)2	(CT)5tgacttttttat(TTTTC)2	(CT)5tgacttttttat(TTTTC)2	(CT)5tgacttttttat(TTTTC)2/(CT)6tgacttttttat(TTTTC)2	(CT)5tgacttttttat(TTTTC)2	(CT)5tgacttttttat(TTTTC)2	(CT)5tgacttttttat(TTTTC)2	NA	NA	(CT)5tgacttttttat(TTTTC)2	(CT)5tgacttttttat(TTTTC)2	(CT)5tgacttttttat(TTTTC)2	(CT)5tgacttttttat(TTTTC)2	(CT)5tgacttttttat(TTTTC)2	(CT)5tgacttttttat(TTTTC)2	(CT)5tgacttttttat(TTTTC)2/(CT)8tgacttttttat(TTTTC)2	(CT)5tgacttttttat(TTTTC)2	(CT)5tgacttttttat(TTTTC)2/(CT)8tgacttttttat(TTTTC)2	NA
MeSSR110	Chr12	26970988-26970988	(GA)10a(AG)4	(GA)13a(AG)4/(GA)11a(AG)4	(GA)12/(GA)13a(AG)4	(GA)10a(AG)4	(GA)14/(GA)13a(AG)4	(GA)12	(GA)12/(GA)14	(GA)13a(AG)4	(GA)13a(AG)4/(GA)19	(GA)12	(GA)12	(GA)13a(AG)4	(GA)12	(GA)13a(AG)4	(GA)19/(GA)10a(AG)4	(GA)13a(AG)4	(GA)13a(AG)4	(GA)13a(AG)4/(GA)10a(AG)4	(GA)13a(AG)4	(GA)13a(AG)4	(GA)12	(GA)13a(AG)4	(GA)13a(AG)4	(GA)12/(GA)10a(AG)4	(GA)12/(GA)14	(GA)13a(AG)4	(GA)13a(AG)4/(GA)19	(GA)12	(GA)13a(AG)4	(GA)13a(AG)4	(GA)10a(AG)4	(GA)12/(GA)20	(GA)13a(AG)4	(GA)13a(AG)4	(GA)13a(AG)4	(GA)12	(GA)14/(GA)12	(GA)12	(GA)12	(GA)10a(AG)4/(GA)13a(AG)4	(GA)10a(AG)4	(GA)12	(GA)10a(AG)4	(GA)20a(AG)4	(GA)13a(AG)4/(GA)20	(GA)10a(AG)4	(GA)13a(AG)4
MeSSR111	Chr10	3803000-3803043	(CT)7gatcatg(TTACT)2	(CT)7gatcatg(TTACT)2	(CT)7gatcatg(TTACT)2/(CT)13gatcatg(TTACT)2	(CT)7gatcatg(TTACT)2	(CT)13gatcatg(TTACT)2	(CT)13gatcatg(TTACT)2	(CT)13gatcatg(TTACT)2	(CT)7gatcatg(TTACT)2	(CT)13gatcatg(TTACT)2	(CT)13gatcatg(TTACT)2	(CT)13gatcatg(TTACT)2	(CT)8gatcatg(TTACT)2/(CT)7gatcatg(TTACT)2	(CT)13gatcatg(TTACT)2	(CT)7gatcatg(TTACT)2/(CT)13gatcatg(TTACT)2	(CT)7gatcatg(TTACT)2/(CT)13gatcatg(TTACT)2	(CT)13gatcatg(TTACT)2	(CT)13gatcatg(TTACT)2	(CT)7gatcatg(TTACT)2/(CT)13gatcatg(TTACT)2	(CT)7gatcatg(TTACT)2/(CT)8gatcatg(TTACT)2	(CT)7gatcatg(TTACT)2	(CT)13gatcatg(TTACT)2	(CT)13gatcatg(TTACT)2/(CT)7gatcatg(TTACT)2	(CT)7gatcatg(TTACT)2/(CT)13gatcatg(TTACT)2	(CT)13gatcatg(TTACT)2	(CT)13gatcatg(TTACT)2	(CT)7gatcatg(TTACT)2	(CT)7gatcatg(TTACT)2/(CT)13gatcatg(TTACT)2	(CT)13gatcatg(TTACT)2	(CT)7gatcatg(TTACT)2	(CT)7gatcatg(TTACT)2/(CT)13gatcatg(TTACT)2	(CT)7gatcatg(TTACT)2	(CT)13gatcatg(TTACT)2	(CT)7gatcatg(TTACT)2/(CT)13gatcatg(TTACT)2	(CT)13gatcatg(TTACT)2	(CT)7gatcatg(TTACT)2/(CT)8gatcatg(TTACT)2	(CT)13gatcatg(TTACT)2	(CT)13gatcatg(TTACT)2	(CT)13gatcatg(TTACT)2	(CT)13gatcatg(TTACT)2	(CT)13gatcatg(TTACT)2	(CT)7gatcatg(TTACT)2	(CT)13gatcatg(TTACT)2	(CT)7gatcatg(TTACT)2	(CT)13gatcatg(TTACT)2	(CT)13gatcatg(TTACT)2	(CT)7gatcatg(TTACT)2/(CT)13gatcatg(TTACT)2	(CT)7gatcatg(TTACT)2/(CT)13gatcatg(TTACT)2
MeSSR112	Chr12	19286204-19286239	(TA)3(TG)11	(TA)4(TG)3c(GT)10	(TA)4(TG)3c(GT)10/(TA)3(TG)11	(TA)3(TG)11	(TA)4(TG)3c(GT)10	(TA)4(TG)3c(GT)10	(TA)4(TG)3c(GT)10	(TA)4(TG)3c(GT)10	(TA)4(TG)3c(GT)10	(TA)4(TG)3c(GT)10	(TA)4(TG)3c(GT)10	(TA)4(TG)3c(GT)10	(TA)4(TG)3c(GT)10	(TA)4(TG)3c(GT)10	(TA)3(TG)11	(TA)3(TG)11	(TA)3(TG)11	(TA)4(TG)3c(GT)10/(TA)3(TG)11	(TA)4(TG)3c(GT)10/(TA)3(TG)11	(TA)4(TG)3c(GT)10/(TA)3(TG)11	(TA)4(TG)3c(GT)10	(TA)3(TG)11	(TA)3(TG)11	(TA)4(TG)3c(GT)10	(TA)4(TG)3c(GT)10	(TA)4(TG)3c(GT)10/(TA)3(TG)11	(TA)3(TG)11	(TA)4(TG)3c(GT)10	(TA)3(TG)11	(TA)4(TG)3c(GT)10/(TA)3(TG)11	(TA)3(TG)11	(TA)4(TG)3c(GT)10	(TA)4(TG)3c(GT)10/(TA)3(TG)11	(TA)3(TG)11	(TA)4(TG)3c(GT)10	(TA)4(TG)3c(GT)10	(TA)4(TG)3c(GT)10	(TA)4(TG)3c(GT)10	(TA)4(TG)3c(GT)10	(TA)3(TG)11/(TA)4(TG)3c(GT)10	(TA)3(TG)11	(TA)4(TG)3c(GT)10	(TA)4(TG)3c(GT)10/(TA)3(TG)11	(TA)4(TG)3c(GT)10	(TA)4(TG)3c(GT)10/(TA)3(TG)11	(TA)4(TG)3c(GT)10/(TA)3(TG)11	(TA)4(TG)3c(GT)10
MeSSR113	Chr10	20826432-20826432	(TAT)3taa(ATAC)3(AT)10	(TAT)3taa(ATAC)2(AT)8	(TAT)3taa(ATAC)2(AT)8/(TAT)3taa(ATAC)3(AT)10	(TAT)3taa(ATAC)3(AT)10	(TAT)3taa(ATAC)2(AT)8	(TAT)3taa(ATAC)3(AT)10	(TAT)3taa(ATAC)3(AT)10	(TAT)3taa(ATAC)2(AT)8	(TAT)3taa(ATAC)2(AT)8	(TAT)3taa(ATAC)3(AT)10	(TAT)3taa(ATAC)3(AT)10	(TAT)3taa(ATAC)2(AT)8	(TAT)3taa(ATAC)3(AT)10	(TAT)3taa(ATAC)2(AT)8	(TAT)3taa(ATAC)2(AT)8/(TAT)3taa(ATAC)3(AT)10	(TAT)3taaatac(AT)14ac(AT)3	(TAT)3taa(ATAC)2(AT)8	(TAT)3taa(ATAC)2(AT)8/(TAT)3taa(ATAC)3(AT)10	(TAT)3taa(ATAC)2(AT)8	(TAT)3taaatac(AT)12ac(AT)3	(TAT)3taa(ATAC)3(AT)11/(TAT)3taa(ATAC)3(AT)10	(TAT)3taa(ATAC)2(AT)8	(TAT)3taa(ATAC)2(AT)8	(TAT)3taa(ATAC)2(AT)8/(TAT)3taa(ATAC)3(AT)10	(TAT)3taa(ATAC)3(AT)10	(TAT)3taa(ATAC)3(AT)10	(TAT)3taa(ATAC)2(AT)8/(TAT)3taa(ATAC)3(AT)10	(TAT)3taa(ATAC)3(AT)10	(TAT)3taa(ATAC)2(AT)8	(TAT)3taa(ATAC)2(AT)8	(TAT)3taa(ATAC)3(AT)10	(TAT)3taa(ATAC)3(AT)10	(TAT)3taa(ATAC)2(AT)8	(TAT)3taa(ATAC)3(AT)10	(TAT)3taa(ATAC)2(AT)8	(TAT)3taa(ATAC)3(AT)10	(TAT)3taa(ATAC)3(AT)10	(TAT)3taa(ATAC)3(AT)10	(TAT)3taa(ATAC)3(AT)10/(TAT)3taa(ATAC)2(AT)8	(TAT)3taa(ATAC)2(AT)8	(TAT)3taa(ATAC)2(AT)8	(TAT)3taa(ATAC)3(AT)10	(TAT)3taaatac(AT)13ac(AT)3	(TAT)3taa(ATAC)3(AT)10	(TAT)3taa(ATAC)2(AT)8/(TAT)3taa(ATAC)3(AT)10	(TAT)3taa(ATAC)3(AT)10/(TAT)3taa(ATAC)2(AT)8	(TAT)3taa(ATAC)2(AT)8
MeSSR114	Chr12	23958064-23958075	(GA)8	(GA)6/(GA)10	(GA)6/(GA)8	(GA)8/(GA)6	(GA)6/(GA)10	(GA)6	(GA)6	(GA)10/(GA)8	(GA)10	(GA)6	(GA)6	(GA)6/(GA)8	(GA)6	(GA)6/(GA)10	NA	(GA)8	(GA)8	(GA)8/(GA)10	(GA)8/(GA)10	(GA)8	(GA)6	(GA)8	NA	(GA)6/(GA)10	(GA)6	(GA)8	(GA)8	(GA)6	NA	(GA)6	(GA)8	(GA)6	(GA)6	(GA)10	(GA)6/(GA)10	(GA)6	(GA)6	(GA)6	NA	(GA)10	(GA)10	(GA)6	(GA)8/(GA)10	(GA)6	(GA)6	(GA)6	(GA)6/(GA)10
MeSSR115	Chr4	30363059-30363113	NA	(TC)16ttattttctttt(TTTA)2(ATTTA)2	NA	NA	NA	NA	NA	(TC)16ttattttctttt(TTTA)2(ATTTA)2	(TC)16ttattttctttt(TTTA)2(ATTTA)2	NA	NA	NA	(CT)14	NA	NA	NA	(TC)17ttattttctttt(TTTA)2(ATTTA)2	NA	(TC)16ttattttctttt(TTTA)2(ATTTA)2	(TC)16ttattttctttt(TTTA)2(ATTTA)2/(TC)17ttattttctttt(TTTA)2(ATTTA)2	NA	(TC)12ttattttctttttttt(ATTTA)2	(TC)17ttattttctttt(TTTA)2(ATTTA)2	(TC)16ttattttctttt(TTTA)2(ATTTA)2	NA	(TC)16ttattttctttt(TTTA)2(ATTTA)2	NA	(CT)14	NA	(TC)17ttattttctttt(TTTA)2(ATTTA)2	(TC)16ttattttctttt(TTTA)2(ATTTA)2	NA	(TC)16ttattttctttt(TTTA)2(ATTTA)2	NA	(TC)16ttattttctttt(TTTA)2(ATTTA)2	NA	NA	NA	NA	NA	(TC)16ttattttctttt(TTTA)2(ATTTA)2	NA	NA	NA	NA	NA	(TC)16ttattttctttt(TTTA)2(ATTTA)2
MeSSR116	Chr9	9573648-9573747	(GA)14	(GA)15	(GA)12	(GA)15	(GA)12	(GA)12	(GA)12	(GA)18	(GA)15	(GA)12	(GA)12	(GA)14	(GA)12	(GA)16/(GA)18	(GA)14/(GA)12	(GA)14	(GA)14/(GA)15	(GA)20	(GA)12	(GA)12/(GA)15	(GA)12	(GA)18	(GA)12	(GA)12	(GA)12	(GA)15	(GA)15/(GA)12	(GA)12	(GA)12/(GA)15	(GA)12/(GA)15	(GA)14	(GA)12	(GA)12	(GA)14	(GA)14/(GA)12	(GA)12	(GA)12	(GA)12	NA	(GA)15	(GA)12	(GA)12	(GA)15	(GA)12	(GA)12	(GA)12	(GA)18
MeSSR117	Chr1	861407-861478	(AAG)5g(AGCTGA)2(GAA)19	(AAG)5g(AGCTGA)2(GAA)15	(AAG)5g(AGCTGA)2(GAA)15	(AAG)5g(AGCTGA)2(GAA)19	(AAG)5g(AGCTGA)2(GAA)15	(AAG)5g(AGCTGA)2(GAA)14	(AAG)5g(AGCTGA)2(GAA)15	(AAG)5g(AGCTGA)2(GAA)19	(AAG)5g(AGCTGA)2(GAA)15	(AAG)5g(AGCTGA)2(GAA)15	(AAG)5g(AGCTGA)2(GAA)15	(AAG)5g(AGCTGA)2(GAA)11/(AAG)5g(AGCTGA)2(GAA)15	(AAG)5g(AGCTGA)2(GAA)15/(AAG)5g(AGCTGA)2(GAA)16	(AAG)5g(AGCTGA)2(GAA)15	(AAG)5g(AGCTGA)2(GAA)15	(AAG)5g(AGCTGA)2(GAA)11	(AAG)5g(AGCTGA)2(GAA)11	(AAG)5g(AGCTGA)2(GAA)15	(AAG)5g(AGCTGA)2(GAA)15	(AAG)5g(AGCTGA)2(GAA)15	(AAG)5g(AGCTGA)2(GAA)15	(AAG)5g(AGCTGA)2(GAA)15	(AAG)5g(AGCTGA)2(GAA)11	(AAG)5g(AGCTGA)2(GAA)15	(AAG)5g(AGCTGA)2(GAA)15	(AAG)5g(AGCTGA)2(GAA)15	(AAG)5g(AGCTGA)2(GAA)11	(AAG)5g(AGCTGA)2(GAA)15	(AAG)5g(AGCTGA)2(GAA)11	(AAG)5g(AGCTGA)2(GAA)11/(AAG)5g(AGCTGA)2(GAA)16	(AAG)5g(AGCTGA)2(GAA)19	(AAG)5g(AGCTGA)2(GAA)15	(AAG)5g(AGCTGA)2(GAA)11	(AAG)5g(AGCTGA)2(GAA)11	(AAG)5g(AGCTGA)2(GAA)15	(AAG)5g(AGCTGA)2(GAA)14	(AAG)5g(AGCTGA)2(GAA)15	(AAG)5g(AGCTGA)2(GAA)15	(AAG)5g(AGCTGA)2(GAA)15	(AAG)5g(AGCTGA)2(GAA)15	(AAG)5g(AGCTGA)2(GAA)15	(AAG)5g(AGCTGA)2(GAA)14	(AAG)5g(AGCTGA)2(GAA)15	(AAG)5g(AGCTGA)2(GAA)14	(AAG)5g(AGCTGA)2(GAA)15	(AAG)5g(AGCTGA)2(GAA)15/(AAG)5g(AGCTGA)2(GAA)11	(AAG)5g(AGCTGA)2(GAA)15
MeSSR118	Chr6	3116400-3116480	(CTT)9ccgctcaat(TC)3c(CT)8	(CTT)16ccgctcaat(TC)2tac(CT)8	(CTT)9ccgctcaat(TC)3c(CT)8/(CTT)10ccgctcaat(TC)3c(CT)8	(CTT)16ccgctcaat(TC)2tac(CT)8	(CTT)10ccgctcaat(TC)3c(CT)8	(CTT)10ccgctcaat(TC)3c(CT)8	(CTT)10ccgctcaat(TC)3c(CT)8	(CTT)9ccgctcaat(TC)3c(CT)8	(CTT)10ccgctcaat(TC)3c(CT)8/(CTT)16ccgctcaat(TC)2tac(CT)8	(CTT)10ccgctcaat(TC)3c(CT)8	(CTT)10ccgctcaat(TC)3c(CT)8	(CTT)12ccgctcaat(TC)2tac(CT)8	(CTT)10ccgctcaat(TC)3c(CT)8	(CTT)16ccgctcaat(TC)2tac(CT)8	(CTT)9ccgctcaat(TC)3c(CT)8/(CTT)16ccgctcaat(TC)2tac(CT)8	(CTT)9ccgctcaat(TC)3c(CT)8	(CTT)9ccgctcaat(TC)3c(CT)8/(CTT)12ccgctcaat(TC)2tac(CT)8	(CTT)16ccgctcaat(TC)2tac(CT)8	(CTT)16ccgctcaat(TC)2tac(CT)8	(CTT)9ccgctcaat(TC)3c(CT)8	(CTT)10ccgctcaat(TC)3c(CT)8	(CTT)9ccgctcaat(TC)3c(CT)8	(CTT)9ccgctcaat(TC)3c(CT)8	(CTT)10ccgctcaat(TC)3c(CT)8	(CTT)10ccgctcaat(TC)3c(CT)8	(CTT)9ccgctcaat(TC)3c(CT)8	(CTT)9ccgctcaat(TC)3c(CT)8	(CTT)10ccgctcaat(TC)3c(CT)8	(CTT)9ccgctcaat(TC)3c(CT)8	(CTT)9ccgctcaat(TC)3c(CT)8	(CTT)9ccgctcaat(TC)3c(CT)8	(CTT)10ccgctcaat(TC)3c(CT)8	(CTT)9ccgctcaat(TC)3c(CT)8/(CTT)16ccgctcaat(TC)2tac(CT)8	(CTT)9ccgctcaat(TC)3c(CT)8	(CTT)16ccgctcaat(TC)2tac(CT)8	(CTT)10ccgctcaat(TC)3c(CT)8	(CTT)10ccgctcaat(TC)3c(CT)8	(CTT)10ccgctcaat(TC)3c(CT)8	(CTT)9ccgctcaat(TC)3c(CT)8	(CTT)9ccgctcaat(TC)3c(CT)8	(CTT)12ccgctcaat(TC)2tac(CT)8	(CTT)10ccgctcaat(TC)3c(CT)8	(CTT)9ccgctcaat(TC)3c(CT)8	(CTT)10ccgctcaat(TC)3c(CT)8	(CTT)10ccgctcaat(TC)3c(CT)8	(CTT)12ccgctcaat(TC)2tac(CT)8/(CTT)10ccgctcaat(TC)3c(CT)8	(CTT)16ccgctcaat(TC)2tac(CT)8
MeSSR119	Chr2	15897928-15897995	(ACA)8agatttt(GAA)9	(ACA)10agatttt(GAA)10	(ACA)8agatttt(GAA)5/(ACA)10agatttt(GAA)10	(ACA)8agatttt(GAA)9	(ACA)8agatttt(GAA)5	(ACA)8agatttt(GAA)5	(ACA)8agatttt(GAA)5	(ACA)10agatttt(GAA)10	(ACA)10agatttt(GAA)10/(ACA)8agatttt(GAA)9	(ACA)8agatttt(GAA)5	(ACA)8agatttt(GAA)5	(ACA)10agatttt(GAA)10	(ACA)8agatttt(GAA)5/(ACA)10agatttt(GAA)10	(ACA)10agatttt(GAA)10	(ACA)8agatttt(GAA)9/(ACA)6agatttt(GAA)8	(ACA)6agatttt(GAA)8	(ACA)6agatttt(GAA)8/(ACA)10agatttt(GAA)10	NA	(ACA)10agatttt(GAA)10	(ACA)10agatttt(GAA)10/(ACA)8agatttt(GAA)5	(ACA)8agatttt(GAA)5	(ACA)6agatttt(GAA)8/(ACA)8agatttt(GAA)9	(ACA)6agatttt(GAA)8	(ACA)8agatttt(GAA)5	(ACA)8agatttt(GAA)5	(ACA)10agatttt(GAA)10/(ACA)8agatttt(GAA)5	(ACA)8agatttt(GAA)5/(ACA)10agatttt(GAA)10	(ACA)8agatttt(GAA)5	(ACA)10agatttt(GAA)10/(ACA)8agatttt(GAA)5	(ACA)8agatttt(GAA)5/(ACA)10agatttt(GAA)10	(ACA)6agatttt(GAA)8/(ACA)8agatttt(GAA)9	(ACA)8agatttt(GAA)5	(ACA)10agatttt(GAA)10/(ACA)8agatttt(GAA)5	(ACA)10agatttt(GAA)10	(ACA)10agatttt(GAA)10	(ACA)8agatttt(GAA)5	(ACA)8agatttt(GAA)5	(ACA)8agatttt(GAA)5	(ACA)10agatttt(GAA)10/(ACA)8agatttt(GAA)5	(ACA)10agatttt(GAA)10	(ACA)10agatttt(GAA)10	(ACA)8agatttt(GAA)5	(ACA)8agatttt(GAA)9/(ACA)10agatttt(GAA)10	(ACA)8agatttt(GAA)5	(ACA)8agatttt(GAA)5	(ACA)8agatttt(GAA)5/(ACA)8agatttt(GAA)9	(ACA)10agatttt(GAA)10
MeSSR120	Chr6	35852825-35852854	(AG)15	(AG)15	(AG)16	(AG)22	(AG)16	(AG)15	(AG)16/(AG)15	(AG)22	(AG)22	(AG)16	(AG)16	(AG)15	(AG)16	(AG)17	(AG)20	(AG)23	(AG)23	(AG)15	(AG)23	(AG)16	(AG)16	(AG)22	(AG)15	(AG)16	(AG)16	(AG)16	(AG)16	(AG)16	(AG)16	(AG)16	(AG)15	(AG)16	(AG)16	(AG)15	(AG)17	(AG)15	(AG)16	(AG)16	(AG)16	(AG)20	(AG)15	(AG)15	(AG)17	(AG)15	(AG)16	(AG)16	(AG)22
MeSSR121	Chr9	20525668-20525730	(TTC)13	(TTC)16	(TTC)22	(TTC)23	(TTC)7/(TTC)18	(TTC)7	(TTC)7	(TTC)18/(TTC)22	(TTC)23/(TTC)18	(TTC)7	(TTC)7	(TTC)13/(TTC)16	(TTC)7	(TTC)18/(TTC)16	(TTC)18/(TTC)22	(TTC)18	(TTC)13	(TTC)13/(TTC)18	(TTC)18/(TTC)23	(TTC)18/(TTC)7	(TTC)7	(TTC)13	(TTC)13/(TTC)7	(TTC)22	(TTC)7	(TTC)18	(TTC)23	(TTC)7	(TTC)18/(TTC)7	(TTC)16/(TTC)7	(TTC)13	(TTC)7	(TTC)22	(TTC)13	(TTC)18/(TTC)16	(TTC)7	(TTC)7	(TTC)7	NA	(TTC)23	(TTC)22	(TTC)7	(TTC)23/(TTC)18	(TTC)7	(TTC)22/(TTC)7	(TTC)7	(TTC)16/(TTC)18
MeSSR122	Chr3	13951020-13951029	NA	NA	(TA)5	NA	(TA)5	(TA)5	(TA)5	NA	NA	(TA)5	(TA)5	NA	(TA)5	NA	NA	NA	NA	NA	NA	NA	(TA)5	NA	NA	(TA)5	(TA)5	NA	NA	(TA)5	NA	NA	NA	(TA)5	NA	NA	NA	(TA)5	(TA)5	(TA)5	NA	NA	NA	(TA)5	NA	(TA)5	(TA)5	(TA)5	NA
MeSSR123	Chr10	2246616-2246657	(GAA)21(AG)2	(GAA)21(AG)2	(GAA)13(AG)2	(GAA)11(AG)2	(GAA)13(AG)2	(GAA)13(AG)2	(GAA)13(AG)2	(GAA)21(AG)2	(GAA)21(AG)2	(GAA)13(AG)2	(GAA)13(AG)2	(GAA)21(AG)2	(GAA)13(AG)2	(GAA)21(AG)2	(GAA)11(AG)2/(GAA)13(AG)2	(GAA)21(AG)2	(GAA)21(AG)2	(GAA)21(AG)2	(GAA)21(AG)2	(GAA)11(AG)2/(GAA)13(AG)2	(GAA)13(AG)2	(GAA)21(AG)2	(GAA)11(AG)2	(GAA)13(AG)2	(GAA)13(AG)2	(GAA)11(AG)2/(GAA)13(AG)2	(GAA)11(AG)2/(GAA)21(AG)2	(GAA)13(AG)2	(GAA)11(AG)2/(GAA)21(AG)2	(GAA)13(AG)2/(GAA)21(AG)2	(GAA)23(AG)2	(GAA)13(AG)2	(GAA)21(AG)2	(GAA)21(AG)2	(GAA)21(AG)2	(GAA)13(AG)2	(GAA)13(AG)2	(GAA)13(AG)2	(GA)2(AGA)2aa(AAG)4aaaa(AGG)3	(GAA)11(AG)2	(GAA)13(AG)2	(GAA)13(AG)2	(GAA)13(AG)2	(GAA)13(AG)2	(GAA)13(AG)2	(GAA)13(AG)2/(GAA)23(AG)2	(GAA)21(AG)2
MeSSR124	Chr3	28071865-28071889	(AT)6gt(TGCAA)2	(AT)6gt(TGCAA)2	(AT)6gt(TGCAA)2	(AT)6gt(TGCAA)2	(AT)6gt(TGCAA)2	(AT)11gt(TGCAA)2	(AT)10gt(TGCAA)2/(AT)6gt(TGCAA)2	(AT)6gt(TGCAA)2	(AT)6gt(TGCAA)2	(AT)11gt(TGCAA)2	(AT)10gt(TGCAA)2/(AT)11gt(TGCAA)2	(AT)6gt(TGCAA)2	(AT)11gt(TGCAA)2	(AT)6gt(TGCAA)2	(AT)6gt(TGCAA)2	(AT)6gt(TGCAA)2	(AT)6gt(TGCAA)2	(AT)6gt(TGCAA)2	(AT)6gt(TGCAA)2	(AT)6gt(TGCAA)2	(AT)11gt(TGCAA)2	(AT)6gt(TGCAA)2	(AT)6gt(TGCAA)2	(AT)6gt(TGCAA)2	(AT)11gt(TGCAA)2	(AT)6gt(TGCAA)2	(AT)6gt(TGCAA)2	(AT)11gt(TGCAA)2	(AT)6gt(TGCAA)2	(AT)6gt(TGCAA)2	(AT)6gt(TGCAA)2	(AT)10gt(TGCAA)2	(AT)6gt(TGCAA)2	(AT)6gt(TGCAA)2	(AT)6gt(TGCAA)2	(AT)11gt(TGCAA)2	(AT)10gt(TGCAA)2	(AT)11gt(TGCAA)2/(AT)10gt(TGCAA)2	(AT)6gt(TGCAA)2	(AT)6gt(TGCAA)2	(AT)6gt(TGCAA)2	(AT)11gt(TGCAA)2	(AT)6gt(TGCAA)2	(AT)12gt(TGCAA)2	(AT)11gt(TGCAA)2	(AT)6gt(TGCAA)2	(AT)6gt(TGCAA)2
MeSSR125	Chr11	3281748-3281759	(AT)5	(AT)18/(AT)5	(AT)5	(AT)5	(AT)5	(AT)5	(AT)5	(AT)5	(AT)18	(AT)5	(AT)5	(AT)5	(AT)5	(AT)18	(AT)5	(AT)18	(AT)17/(AT)5	(AT)5	(AT)5	(AT)18	(AT)5	(AT)5	(AT)5	(AT)5	(AT)5	(AT)18	(AT)18	(AT)5	(AT)18	(AT)5	(AT)5	(AT)5	(AT)18	(AT)5	(AT)18	(AT)5	(AT)5	(AT)5	(AT)5	(AT)18	(AT)18	(AT)5	(AT)18	(AT)5	(AT)5	(AT)5	(AT)18
MeSSR126	Chr8	1408080-1408150	(GGCAGT)2ggctac(GGCTAT)5ggcttc(CTTTT)2	(GGCAGT)2ggctac(GGCTAT)5ggcttc(CTTTT)2	(GGCAGT)2ggctac(GGCTAT)4ggcttc(CTTTT)2/(GGCAGT)2ggctac(GGCTAT)5ggcttc(CTTTT)2	(GGCAGT)2ggctac(GGCTAT)4ggcttc(CTTTT)2/(GGCAGT)2ggctac(GGCTAT)5ggcttc(CTTTT)2	(GGCAGT)2ggctac(GGCTAT)4ggcttc(CTTTT)2/(GGCAGT)2ggctac(GGCTAT)5ggcttc(CTTTT)2	(GGCAGT)2ggctac(GGCTAT)4ggcttc(CTTTT)2	(GGCAGT)2ggctac(GGCTAT)4ggcttc(CTTTT)2	(GGCAGT)2ggctac(GGCTAT)5ggcttc(CTTTT)2	(GGCAGT)2ggctac(GGCTAT)5ggcttc(CTTTT)2	(GGCAGT)2ggctac(GGCTAT)4ggcttc(CTTTT)2	(GGCAGT)2ggctac(GGCTAT)4ggcttc(CTTTT)2	(GGCAGT)2ggctac(GGCTAT)5ggcttc(CTTTT)2	(GGCAGT)2ggctac(GGCTAT)4ggcttc(CTTTT)2	(GGCAGT)2ggctac(GGCTAT)5ggcttc(CTTTT)2	(GGCAGT)2ggctac(GGCTAT)5ggcttc(CTTTT)2/(GGCAGT)2ggctac(GGCTAT)4ggcttc(CTTTT)2	(GGCAGT)2ggctac(GGCTAT)5ggcttc(CTTTT)2	(GGCAGT)2ggctac(GGCTAT)5ggcttc(CTTTT)2	(GGCAGT)2ggctac(GGCTAT)5ggcttc(CTTTT)2	(GGCAGT)2ggctac(GGCTAT)5ggcttc(CTTTT)2	(GGCAGT)2ggctac(GGCTAT)5ggcttc(CTTTT)2	(GGCAGT)2ggctac(GGCTAT)4ggcttc(CTTTT)2	(GGCAGT)2ggctac(GGCTAT)5ggcttc(CTTTT)2	(GGCAGT)2ggctac(GGCTAT)5ggcttc(CTTTT)2	(GGCAGT)2ggctac(GGCTAT)4ggcttc(CTTTT)2/(GGCAGT)2ggctac(GGCTAT)5ggcttc(CTTTT)2	(GGCAGT)2ggctac(GGCTAT)4ggcttc(CTTTT)2	(GGCAGT)2ggctac(GGCTAT)5ggcttc(CTTTT)2	(GGCAGT)2ggctac(GGCTAT)5ggcttc(CTTTT)2	(GGCAGT)2ggctac(GGCTAT)4ggcttc(CTTTT)2	(GGCAGT)2ggctac(GGCTAT)5ggcttc(CTTTT)2	(GGCAGT)2ggctac(GGCTAT)5ggcttc(CTTTT)2	(GGCAGT)2ggctac(GGCTAT)5ggcttc(CTTTT)2	(GGCAGT)2ggctac(GGCTAT)4ggcttc(CTTTT)2	(GGCAGT)2ggctac(GGCTAT)5ggcttc(CTTTT)2	(GGCAGT)2ggctac(GGCTAT)5ggcttc(CTTTT)2	(GGCAGT)2ggctac(GGCTAT)5ggcttc(CTTTT)2	(GGCAGT)2ggctac(GGCTAT)4ggcttc(CTTTT)2	(GGCAGT)2ggctac(GGCTAT)4ggcttc(CTTTT)2	(GGCAGT)2ggctac(GGCTAT)4ggcttc(CTTTT)2	(GGCAGT)2ggctac(GGCTAT)4ggcttc(CTTTT)2/(GGCAGT)2ggctac(GGCTAT)5ggcttc(CTTTT)2	(GGCAGT)2ggctac(GGCTAT)5ggcttc(CTTTT)2	(GGCAGT)2ggctac(GGCTAT)4ggcttc(CTTTT)2/(GGCAGT)2ggctac(GGCTAT)5ggcttc(CTTTT)2	(GGCAGT)2ggctac(GGCTAT)4ggcttc(CTTTT)2	(GGCAGT)2ggctac(GGCTAT)5ggcttc(CTTTT)2	(GGCAGT)2ggctac(GGCTAT)4ggcttc(CTTTT)2	(GGCAGT)2ggctac(GGCTAT)4ggcttc(CTTTT)2/(GGCAGT)2ggctac(GGCTAT)5ggcttc(CTTTT)2	(GGCAGT)2ggctac(GGCTAT)5ggcttc(CTTTT)2/(GGCAGT)2ggctac(GGCTAT)4ggcttc(CTTTT)2	(GGCAGT)2ggctac(GGCTAT)5ggcttc(CTTTT)2
MeSSR127	Chr4	29711740-29711759	(AGAA)6	(AGAA)6	(AAGA)4	(AAGA)4/(AAGA)6	(AAGA)4/(AGAA)6	(AAGA)4	(AAGA)4	(AAGA)4/(AGAA)6	(AAGA)6/(AGAA)6	(AAGA)4	(AAGA)4	(AGAA)6	(AAGA)4	(AGAA)6	(AAGA)6/(AAGA)4	(AAGA)4	(AAGA)4	(AGAA)6	(AGAA)6	(AAGA)4	(AAGA)4	(AGAA)6/(AAGA)4	(AAGA)4	(AGAA)6/(AAGA)4	(AAGA)4	(AAGA)4	(AAGA)6/(AAGA)4	(AAGA)4	(AAGA)4	(AAGA)4/(AGAA)6	(AAGA)4/(AGAA)6	(AAGA)4	(AAGA)4/(AGAA)6	(AGAA)6	(AGAA)6	(AAGA)4	(AAGA)4	(AAGA)4	NA	(AAGA)6/(AGAA)6	(AGAA)6	(AAGA)4	(AAGA)4	(AAGA)4	(AAGA)4	(AAGA)4/(AGAA)6	(AGAA)6
MeSSR128	Chr4	19099005-19099038	(AACTCA)2cgc(AG)17	(AACTCA)2cgc(AG)17	(AACTCA)2cgc(AG)9	(AACTCA)2cgc(AG)18	(AACTCA)2cgc(AG)9	(AACTCA)2cgc(AG)9	(AACTCA)2cgc(AG)9	(AACTCA)2cgc(AG)18	(AACTCA)2cgc(AG)18	(AACTCA)2cgc(AG)9	(AACTCA)2cgc(AG)9	(AACTCA)2cgc(AG)9/(AACTCA)2cgc(AG)18	(AACTCA)2cgc(AG)9	(AACTCA)2cgc(AG)18	(AACTCA)2cgc(AG)18	(AACTCA)2cgc(AG)18	(AACTCA)2cgc(AG)18	(AACTCA)2cgc(AG)18	(AACTCA)2cgc(AG)9	(AACTCA)2cgc(AG)18	(AACTCA)2cgc(AG)9	(AACTCA)2cgc(AG)9	(AACTCA)2cgc(AG)9	(AACTCA)2cgc(AG)9	(AACTCA)2cgc(AG)9	(AACTCA)2cgc(AG)18	(AACTCA)2cgc(AG)18	(AACTCA)2cgc(AG)9	(AACTCA)2cgc(AG)18	(AACTCA)2cgc(AG)18	(AACTCA)2cgc(AG)17/(AACTCA)2cgc(AG)18	(AACTCA)2cgc(AG)9	(AACTCA)2cgc(AG)18	(AACTCA)2cgc(AG)9	(AACTCA)2cgc(AG)9/(AACTCA)2cgc(AG)18	(AACTCA)2cgc(AG)9	(AACTCA)2cgc(AG)9	(AACTCA)2cgc(AG)9	(AACTCA)2cgc(AG)15	(AACTCA)2cgc(AG)18	(AACTCA)2cgc(AG)18	(AACTCA)2cgc(AG)9	(AACTCA)2cgc(AG)18	(AACTCA)2cgc(AG)9	(AACTCA)2cgc(AG)9	(AACTCA)2cgc(AG)9	(AACTCA)2cgc(AG)9
MeSSR129	Chr11	28832315-28832335	(TTC)9a(TCT)6	(TTC)7	(TTC)7	(TTC)9a(TCT)6	(TTC)7	(TTC)7	(TTC)7	(TTC)7	(TTC)9a(TCT)6	(TTC)7	(TTC)7	(TTC)7/(TTC)9a(TCT)6	(TTC)7	(TTC)7	(TTC)9a(TCT)6	(TTC)9	(TTC)9/(TTC)7	(TTC)9a(TCT)6	(TTC)7/(TTC)9a(TCT)6	(TTC)7/(TTC)9a(TCT)6	(TTC)7	(TTC)9/(TTC)9a(TCT)6	(TTC)7/(TTC)9a(TCT)6	(TTC)7	(TTC)7	(TTC)7/(TTC)9a(TCT)6	(TTC)7/(TTC)9a(TCT)6	(TTC)7	(TTC)7/(TTC)9a(TCT)6	(TTC)9a(TCT)6	(TTC)9a(TCT)6	(TTC)7	(TTC)7/(TTC)9a(TCT)6	(TTC)9a(TCT)6	(TTC)7/(TTC)9a(TCT)6	(TTC)7	(TTC)7	(TTC)7	NA	(TTC)9a(TCT)6	(TTC)9a(TCT)6	(TTC)7	(TTC)9a(TCT)6	(TTC)7	(TTC)7/(TTC)9a(TCT)6	(TTC)7/(TTC)9a(TCT)6	(TTC)7
MeSSR130	Chr2	12439070-12439089	NA	(AT)10	(AT)10	(AT)10	(AT)10	(TA)16	(TA)16	(AT)10	(AT)10	(TA)16	(TA)16/(TA)15	(AT)10	(TA)16	(AT)10	(TA)12	(AT)10	(AT)10	(AT)10	(AT)10	(TA)11/(TA)16	(TA)16	NA	(AT)10	(TA)16	(TA)16	(TA)11	(TA)16	(TA)16	(TA)11/(TA)16	(AT)10	(AT)10	(TA)16	(AT)10	(AT)10	(TA)12/(AT)10	(TA)16	(TA)16/(TA)15	(TA)16	(TA)16	(AT)10	(AT)10	(TA)16	(AT)10	NA	(AT)10	(AT)11	(AT)10
MeSSR131	Chr11	31278776-31278795	(TA)9/(TA)3	(TA)9	(TA)3	(TA)9/(TA)3	(TA)3	(TA)3	(TA)3	(TA)9	(TA)9	(TA)3	(TA)3	(TA)9	(TA)3	(TA)5/(TA)9	(TA)9	(TA)9	(TA)9	(TA)9/(TA)3	(TA)9/(TA)3	(TA)3	(TA)3	(TA)9	(TA)9/(TA)3	(TA)3	(TA)3	(TA)3	(TA)3	(TA)3	(TA)3	(TA)9	(TA)9	(TA)3	(TA)3	(TA)9/(TA)3	(TA)9	(TA)3	(TA)3	(TA)3	(TA)3	(TA)9	(TA)9	(TA)3	(TA)9	(TA)3	(TA)3	(TA)3	(TA)9
MeSSR132	Chr1	9849895-9849921	(TCT)3	(TCT)3	(TCT)3/(TCT)8	(TCT)3	(TCT)3/(TCT)8	(TCT)8	(TCT)8	(TCT)3	(TCT)3	(TCT)8	(TCT)8	(TCT)3	(TCT)8	(TCT)3	(TCT)3	(TCT)3	(TCT)3	(TCT)3	(TCT)3	(TCT)3	(TCT)8	(TCT)3	(TCT)3	(TCT)3/(TCT)8	(TCT)8	(TCT)3	(TCT)3	(TCT)8	(TCT)3	(TCT)3	(TCT)3	(TCT)8	(TCT)3	(TCT)3	(TCT)3/(TCT)8	(TCT)8	(TCT)8	(TCT)8	(TCT)3	(TCT)3	(TCT)3	(TCT)8	(TCT)3	(TCT)8	(TCT)8/(TCT)3	(TCT)3/(TCT)8	(TCT)3
MeSSR133	Chr11	25250277-25250291	(AG)2g(GA)3gg(GA)4	(AG)2g(GA)3gg(GA)4	(AG)2g(GA)3gg(GA)4/(AG)2(GAG)2(GA)5	(AG)2g(GA)3gg(GA)4	(AG)2(GAG)2(GA)5/(AG)2g(GA)3gg(GA)4	(AG)2(GAG)2(GA)5	(AG)2(GAG)2(GA)5	(AG)2g(GA)3gg(GA)4	(AG)2g(GA)3gg(GA)4	(AG)2(GAG)2(GA)5	(AG)2(GAG)2(GA)5	(AG)2g(GA)3gg(GA)4	(AG)2(GAG)2(GA)5	(AG)2g(GA)3gg(GA)4	(AG)2g(GA)3gg(GA)4	(AG)2g(GA)3gg(GA)4	(AG)2g(GA)3gg(GA)4	(AG)2g(GA)3gg(GA)4/(AG)2(GAG)2(GA)5	(AG)2g(GA)3gg(GA)4	(AG)2g(GA)3gg(GA)4	(AG)2(GAG)2(GA)5	(AG)2g(GA)3gg(GA)4	(AG)2g(GA)3gg(GA)4	(AG)2(GAG)2(GA)5/(AG)2g(GA)3gg(GA)4	(AG)2(GAG)2(GA)5	(AG)2g(GA)3gg(GA)4	(AG)2g(GA)3gg(GA)4	(AG)2(GAG)2(GA)5	(AG)2g(GA)3gg(GA)4	(AG)2g(GA)3gg(GA)4	(AG)2g(GA)3gg(GA)4	(AG)2(GAG)2(GA)5	(AG)2g(GA)3gg(GA)4	(AG)2g(GA)3gg(GA)4	(AG)2g(GA)3gg(GA)4	(AG)2(GAG)2(GA)5	(AG)2(GAG)2(GA)5	(AG)2(GAG)2(GA)5	(AG)2(GAG)2(GA)5/(AG)2g(GA)3gg(GA)4	(AG)2g(GA)3gg(GA)4	(AG)2g(GA)3gg(GA)4	(AG)2(GAG)2(GA)5	(AG)2g(GA)3gg(GA)4	(AG)2(GAG)2(GA)5	(AG)2(GAG)2(GA)5/(AG)2g(GA)3gg(GA)4	(AG)2g(GA)3gg(GA)4/(AG)2(GAG)2(GA)5	(AG)2g(GA)3gg(GA)4
MeSSR134	Chr11	2981086-2981086	(AAG)6	(AAG)6	(AAG)9/(AAG)6	(AAG)6	(AAG)9/(AAG)6	(AAG)9	(AAG)9	(AAG)6	(AAG)6	(AAG)9	(AAG)9	(AAG)6/(AAG)9	(AAG)9	(AAG)6	(AAG)6/(AAG)9	(AAG)6	(AAG)6	(AAG)6	(AAG)6	(AAG)6	(AAG)9	(AAG)6	(AAG)6	(AAG)6/(AAG)9	(AAG)9	(AAG)6	(AAG)6	(AAG)9	(AAG)6	(AAG)6	(AAG)6	(AAG)9	(AAG)6	(AAG)6	(AAG)6	(AAG)9	(AAG)9	(AAG)9	(AAG)9/(AAG)6	(AAG)6	(AAG)6	(AAG)9	(AAG)6	(AAG)9	(AAG)6/(AAG)9	(AAG)9/(AAG)6	(AAG)6
MeSSR135	Chr4	26773173-26773237	(CAT)10(CTT)6cgtttttta(TTTGT)2	(CAT)5(CTT)12cgtttttta(TTTGT)2/(CAT)10(CTT)6cgtttttta(TTTGT)2	(CAT)5(CTT)8cgtttttta(TTTGT)2/(CAT)5(CTT)12cgtttttta(TTTGT)2	(CAT)5(CTT)12cgtttttta(TTTGT)2	(CAT)5(CTT)8cgtttttta(TTTGT)2/(CAT)5(CTT)12cgtttttta(TTTGT)2	(CAT)6(CTT)9cgtttttta(TTTGT)2	(CAT)5(CTT)8cgtttttta(TTTGT)2	(CAT)5(CTT)8cgtttttta(TTTGT)2/(CAT)5(CTT)12cgtttttta(TTTGT)2	(CAT)5(CTT)12cgtttttta(TTTGT)2	(CAT)6(CTT)9cgtttttta(TTTGT)2/(CAT)5(CTT)8cgtttttta(TTTGT)2	(CAT)5(CTT)8cgtttttta(TTTGT)2/(CAT)6(CTT)9cgtttttta(TTTGT)2	(CAT)5(CTT)12cgtttttta(TTTGT)2	(CAT)5(CTT)8cgtttttta(TTTGT)2	(CAT)5(CTT)12cgtttttta(TTTGT)2/(CAT)5(CTT)8cgtttttta(TTTGT)2	(CAT)7(CTT)11cgtttttta(TTTGT)2	(CAT)5(CTT)12cgtttttta(TTTGT)2	(CAT)5(CTT)12cgtttttta(TTTGT)2/(CAT)5(CTT)8cgtttttta(TTTGT)2	(CAT)5(CTT)12cgtttttta(TTTGT)2	(CAT)5(CTT)12cgtttttta(TTTGT)2	(CAT)5(CTT)12cgtttttta(TTTGT)2	(CAT)6(CTT)9cgtttttta(TTTGT)2	(CAT)5(CTT)12cgtttttta(TTTGT)2	(CAT)5(CTT)12cgtttttta(TTTGT)2	(CAT)5(CTT)12cgtttttta(TTTGT)2/(CAT)6(CTT)9cgtttttta(TTTGT)2	(CAT)5(CTT)8cgtttttta(TTTGT)2/(CAT)6(CTT)9cgtttttta(TTTGT)2	(CAT)5(CTT)12cgtttttta(TTTGT)2	(CAT)5(CTT)11cgtttttta(TTTGT)2/(CAT)5(CTT)12cgtttttta(TTTGT)2	(CAT)5(CTT)8cgtttttta(TTTGT)2/(CAT)6(CTT)9cgtttttta(TTTGT)2	(CAT)5(CTT)12cgtttttta(TTTGT)2	(CAT)5(CTT)12cgtttttta(TTTGT)2	(CAT)5(CTT)12cgtttttta(TTTGT)2/(CAT)10(CTT)6cgtttttta(TTTGT)2	(CAT)6(CTT)9cgtttttta(TTTGT)2	(CAT)5(CTT)12cgtttttta(TTTGT)2/(CAT)5(CTT)8cgtttttta(TTTGT)2	(CAT)5(CTT)12cgtttttta(TTTGT)2	(CAT)5(CTT)8cgtttttta(TTTGT)2/(CAT)5(CTT)12cgtttttta(TTTGT)2	(CAT)6(CTT)9cgtttttta(TTTGT)2	(CAT)5(CTT)8cgtttttta(TTTGT)2	(CAT)5(CTT)8cgtttttta(TTTGT)2	(CAT)5cg(TCA)6(TCT)5(TTTGT)2	(CAT)5(CTT)12cgtttttta(TTTGT)2/(CAT)5(CTT)11cgtttttta(TTTGT)2	(CAT)5(CTT)8cgtttttta(TTTGT)2/(CAT)5(CTT)12cgtttttta(TTTGT)2	(CAT)6(CTT)9cgtttttta(TTTGT)2	(CAT)5(CTT)8cgtttttta(TTTGT)2/(CAT)5(CTT)12cgtttttta(TTTGT)2	(CAT)6(CTT)9cgtttttta(TTTGT)2	(CAT)6(CTT)9cgtttttta(TTTGT)2/(CAT)5(CTT)12cgtttttta(TTTGT)2	(CAT)5(CTT)8cgtttttta(TTTGT)2	(CAT)5(CTT)12cgtttttta(TTTGT)2
MeSSR136	Chr3	27248356-27248405	(ATCTG)2atctaacctgatcg(GA)2(TCT)7	(ATCTG)2atctaacctgatcg(GA)2(TCT)7	(ATCTG)2atctaacctgatcg(GA)2(TCT)7/(ATCTG)2atctaacctgatcg(GA)2(TCT)14	(ATCTG)2atctaacctgatcg(GA)2(TCT)7	(ATCTG)2atctaacctgatcg(GA)2(TCT)7/(ATCTG)2atctaacctgatcg(GA)2(TCT)14	(ATCTG)2atctaacctgatcg(GA)2(TCT)14	(ATCTG)2atctaacctgatcg(GA)2(TCT)14	(ATCTG)2atctaacctgatcg(GA)2(TCT)7	(ATCTG)2atctaacctgatcg(GA)2(TCT)7	(ATCTG)2atctaacctgatcg(GA)2(TCT)14	(ATCTG)2atctaacctgatcg(GA)2(TCT)14	(ATCTG)2atctaacctgatcg(GA)2(TCT)7/(ATCTG)2atctaacctgatcg(GA)2(TCT)14	(ATCTG)2atctaacctgatcg(GA)2(TCT)14	(ATCTG)2atctaacctgatcg(GA)2(TCT)7	(ATCTG)2atctaacctgatcg(GA)2(TCT)7	(ATCTG)2atctaacctgatcg(GA)2(TCT)7	(ATCTG)2atctaacctgatcg(GA)2(TCT)7	(ATCTG)2atctaacctgatcg(GA)2(TCT)7	(ATCTG)2atctaacctgatcg(GA)2(TCT)7	(ATCTG)2atctaacctgatcg(GA)2(TCT)7/(ATCTG)2atctaacctgatcg(GA)2(TCT)14	(ATCTG)2atctaacctgatcg(GA)2(TCT)14	(ATCTG)2atctaacctgatcg(GA)2(TCT)7	(ATCTG)2atctaacctgatcg(GA)2(TCT)7	(ATCTG)2atctaacctgatcg(GA)2(TCT)7/(ATCTG)2atctaacctgatcg(GA)2(TCT)14	(ATCTG)2atctaacctgatcg(GA)2(TCT)14	(ATCTG)2atctaacctgatcg(GA)2(TCT)7/(ATCTG)2atctaacctgatcg(GA)2(TCT)14	(ATCTG)2atctaacctgatcg(GA)2(TCT)7	(ATCTG)2atctaacctgatcg(GA)2(TCT)14	(ATCTG)2atctaacctgatcg(GA)2(TCT)7	(ATCTG)2atctaacctgatcg(GA)2(TCT)7	(ATCTG)2atctaacctgatcg(GA)2(TCT)7	(ATCTG)2atctaacctgatcg(GA)2(TCT)14	(ATCTG)2atctaacctgatcg(GA)2(TCT)7	(ATCTG)2atctaacctgatcg(GA)2(TCT)7	(ATCTG)2atctaacctgatcg(GA)2(TCT)7	(ATCTG)2atctaacctgatcg(GA)2(TCT)14	(ATCTG)2atctaacctgatcg(GA)2(TCT)14	(ATCTG)2atctaacctgatcg(GA)2(TCT)14	NA	(ATCTG)2atctaacctgatcg(GA)2(TCT)7	(ATCTG)2atctaacctgatcg(GA)2(TCT)7/(ATCTG)2atctaacctgatcg(GA)2(TCT)14	(ATCTG)2atctaacctgatcg(GA)2(TCT)14	(ATCTG)2atctaacctgatcg(GA)2(TCT)7	(ATCTG)2atctaacctgatcg(GA)2(TCT)14	(ATCTG)2atctaacctgatcg(GA)2(TCT)14	(ATCTG)2atctaacctgatcg(GA)2(TCT)7	(ATCTG)2atctaacctgatcg(GA)2(TCT)7
[truncated: 212 more columns]
